# Supplementary material for: Efficient catalyst-free N2 fixation by water radical cations under ambient conditions
Source: Nat Commun. 2024 Feb 20;15:1535. doi: 10.1038/s41467-024-45832-9 (PMC10879522; doi:10.1038/s41467-024-45832-9)
Supplement: Supplementary file 4 — Supplementary Data 1 [file 41467_2024_45832_MOESM4_ESM.zip]

Archive with 11 entries (10 files):
- Supplementary Data File-The atomic coordinates of the optimized computational models/
- Supplementary Data File-The atomic coordinates of the optimized computational models/Dinitrogen singlet.gjf
- Supplementary Data File-The atomic coordinates of the optimized computational models/Dinitrogen triplet.gjf
- Supplementary Data File-The atomic coordinates of the optimized computational models/HNO singlet.gjf
- Supplementary Data File-The atomic coordinates of the optimized computational models/INT1 quartet.gjf
- Supplementary Data File-The atomic coordinates of the optimized computational models/INT3 doublet.gjf
- Supplementary Data File-The atomic coordinates of the optimized computational models/INT3 quartet.gjf
- Supplementary Data File-The atomic coordinates of the optimized computational models/NH2OH doublet.gjf
- Supplementary Data File-The atomic coordinates of the optimized computational models/TS quartet.gjf
- Supplementary Data File-The atomic coordinates of the optimized computational models/Water dimer H-bonded.gjf
- Supplementary Data File-The atomic coordinates of the optimized computational models/Water dimer hemibonded.gjf
