# Supplementary material for: Efficient catalyst-free N2 fixation by water radical cations under ambient conditions
Source: Nat Commun. 2024 Feb 20;15:1535. doi: 10.1038/s41467-024-45832-9 (PMC10879522; doi:10.1038/s41467-024-45832-9)
Supplement: Supplementary file 4 — Supplementary Data 1 [file 41467_2024_45832_MOESM4_ESM.zip › Supplementary Data File-The atomic coordinates of the optimized computational models/HNO singlet.gjf]

%nprocshared=24
%mem=30GB
%chk=HNO singlet.chk
#P CCSD(T,E4T,T1Diag,MaxCyc=150)/aug-cc-pVQZ Int=Ultrafine MaxDisk=99999Gb

HNO: singlet

0 1
 N                  0.06224900    0.58073400    0.00000000
 H                 -0.93374200    0.91277800    0.00000000
 O                  0.06224900   -0.62223900    0.00000000
