# Supplementary material for: Efficient catalyst-free N2 fixation by water radical cations under ambient conditions
Source: Nat Commun. 2024 Feb 20;15:1535. doi: 10.1038/s41467-024-45832-9 (PMC10879522; doi:10.1038/s41467-024-45832-9)
Supplement: Supplementary file 4 — Supplementary Data 1 [file 41467_2024_45832_MOESM4_ESM.zip › Supplementary Data File-The atomic coordinates of the optimized computational models/INT1 quartet.gjf]

%nprocshared=24
%mem=30GB
%chk=INT1 quartet.chk
#P CCSD(T,E4T,T1Diag,MaxCyc=150)/aug-cc-pVQZ Int=Ultrafine MaxDisk=99999Gb

INT1* (+): quartet

1 4
 O                  1.54581600   -0.85126600   -0.02001800
 O                 -1.89232000   -0.43374200   -0.17225000
 H                  1.96500900   -0.52991500   -0.83749400
 H                 -1.94624200   -0.98744100    0.62571700
 H                  2.10429600   -0.53033800    0.70962600
 H                 -2.48216000    0.32778900   -0.03227600
 N                  0.67001500    1.22939600   -0.13299500
 N                 -0.22271000    0.48488500    0.28621800
