# Supplementary material for: Efficient catalyst-free N2 fixation by water radical cations under ambient conditions
Source: Nat Commun. 2024 Feb 20;15:1535. doi: 10.1038/s41467-024-45832-9 (PMC10879522; doi:10.1038/s41467-024-45832-9)
Supplement: Supplementary file 4 — Supplementary Data 1 [file 41467_2024_45832_MOESM4_ESM.zip › Supplementary Data File-The atomic coordinates of the optimized computational models/INT3 doublet.gjf]

%nprocshared=24
%mem=30GB
%chk=INT3 doublet.chk
#P CCSD(T,E4T,T1Diag,MaxCyc=150)/aug-cc-pVQZ Int=Ultrafine MaxDisk=99999Gb

INT3 (+): doublet 

1 2
 N                  0.66436900    0.55182300   -0.15846100
 N                 -0.63292200    0.60902400    0.19434300
 H                  1.20571300    1.39184500    0.02989600
 H                 -1.08016300    1.43992100   -0.19382700
 O                  1.34913300   -0.55468000    0.09447800
 H                  0.80614100   -1.30303500   -0.21014800
 O                 -1.27378900   -0.54799200   -0.15814000
 H                 -1.75456900   -0.83328300    0.63220200
