# Supplementary material for: Efficient catalyst-free N2 fixation by water radical cations under ambient conditions
Source: Nat Commun. 2024 Feb 20;15:1535. doi: 10.1038/s41467-024-45832-9 (PMC10879522; doi:10.1038/s41467-024-45832-9)
Supplement: Supplementary file 4 — Supplementary Data 1 [file 41467_2024_45832_MOESM4_ESM.zip › Supplementary Data File-The atomic coordinates of the optimized computational models/INT3 quartet.gjf]

%nprocshared=24
%mem=30GB
%chk=INT3 quartet.chk
#P CCSD(T,E4T,T1Diag,MaxCyc=150)/aug-cc-pVQZ Int=Ultrafine MaxDisk=99999Gb

INT3* (+): quartet

1 4
 N                 -1.16564800   -0.21940600    0.16602200
 N                 -1.00749000    1.07552300   -0.20218100
 H                 -2.09012300   -0.62615700    0.01817700
 H                 -0.78584800    1.65437400    0.61890000
 O                 -0.20491200   -1.08035600   -0.07117300
 H                  0.68760600   -0.60520200   -0.05722100
 O                  2.01674000    0.28681900    0.04629600
 H                  2.90570800   -0.06754000   -0.12772000
