# Supplementary material for: Efficient catalyst-free N2 fixation by water radical cations under ambient conditions
Source: Nat Commun. 2024 Feb 20;15:1535. doi: 10.1038/s41467-024-45832-9 (PMC10879522; doi:10.1038/s41467-024-45832-9)
Supplement: Supplementary file 4 — Supplementary Data 1 [file 41467_2024_45832_MOESM4_ESM.zip › Supplementary Data File-The atomic coordinates of the optimized computational models/TS quartet.gjf]

%nprocshared=24
%mem=30GB
%chk=TS quartet.chk
#P CCSD(T,E4T,T1Diag,MaxCyc=150)/aug-cc-pVQZ Int=Ultrafine MaxDisk=99999Gb

TS (+): quartet

1 4
 N                 -0.04461100   -0.72709400   -0.36427900
 N                  0.90921400   -0.61513400    0.36243300
 O                 -2.36418900    0.38864100    0.13316400
 H                 -1.04757800   -0.31951800   -0.19218100
 H                 -3.19334600    0.11646900   -0.29998000
 O                  1.72801000    0.79912700   -0.18120700
 H                  1.59040300    1.38009200    0.58797800
 H                  1.68773200   -1.28359400    0.30145200
