# Supplementary material for: Efficient catalyst-free N2 fixation by water radical cations under ambient conditions
Source: Nat Commun. 2024 Feb 20;15:1535. doi: 10.1038/s41467-024-45832-9 (PMC10879522; doi:10.1038/s41467-024-45832-9)
Supplement: Supplementary file 4 — Supplementary Data 1 [file 41467_2024_45832_MOESM4_ESM.zip › Supplementary Data File-The atomic coordinates of the optimized computational models/Water dimer H-bonded.gjf]

%nprocshared=24
%mem=30GB
%chk=Water dimer H-bonded.chk
#P CCSD(T,E4T,T1Diag,MaxCyc=150)/aug-cc-pVQZ Int=Ultrafine MaxDisk=99999Gb

Water dimer (+): doublet, H-bonded structure

1 2
 O                 -1.32876000   -0.09626400    0.05088600
 O                  1.16080400    0.02877900   -0.08265000
 H                 -1.93519000    0.60475700   -0.25097200
 H                  0.11142700    0.04847400   -0.00836300
 H                  1.61815500    0.72555600    0.40981200
 H                  1.54925500   -0.83891100    0.10363800
