# Supplementary material for: Efficient catalyst-free N2 fixation by water radical cations under ambient conditions
Source: Nat Commun. 2024 Feb 20;15:1535. doi: 10.1038/s41467-024-45832-9 (PMC10879522; doi:10.1038/s41467-024-45832-9)
Supplement: Supplementary file 4 — Supplementary Data 1 [file 41467_2024_45832_MOESM4_ESM.zip › Supplementary Data File-The atomic coordinates of the optimized computational models/Water dimer hemibonded.gjf]

%nprocshared=24
%mem=30GB
%chk=Water dimer.chk
#P CCSD(T,E4T,T1Diag,MaxCyc=150)/aug-cc-pVQZ Int=Ultrafine MaxDisk=99999Gb

Water dimer (+): doublet, hemibonded structure

1 2
 O                 -1.02023800   -0.01783500    0.12430400
 O                  1.02023800   -0.01783500   -0.12430400
 H                 -1.23111000    0.83694900   -0.29238700
 H                  1.23111100    0.83694900    0.29238700
 H                 -1.16508100   -0.69426900   -0.56184600
 H                  1.16508100   -0.69426900    0.56184700
