# Supplementary material for: Efficient catalyst-free N2 fixation by water radical cations under ambient conditions
Source: Nat Commun. 2024 Feb 20;15:1535. doi: 10.1038/s41467-024-45832-9 (PMC10879522; doi:10.1038/s41467-024-45832-9)
Supplement: Supplementary file 6 — Source Data [file 41467_2024_45832_MOESM6_ESM.xlsx]

## Sheet: Fig. 1b
			before				after Partial signal ion amplification
			x	y	y		x	y	y
	Fig. 1b		m/z	Intensity	Relative		m/z	Intensity	Relative
			19	675.7	0		19	675.7	0
			29	20160.1	0.12		29	20160.1	0.12
			30	37068.4	0.21		30	37068.4	0.21
			31	1904.1	0.01		31	1904.1	0.01
			32	354332	2.03		32	17716600	100
			33	280328	1.61		33	14016415	81
			34	28434.1	0.16		34	28434.1	0.16
			35	20476.2	0.12		35	20476.2	0.12
			36	2.95203e+06	16.9		36	2.95203e+06	16.9
			37	1.74647e+07	100		37	1.74647e+07	100
			38	127918	0.73		38	127918	0.73
			39	56808.5	0.33		39	56808.5	0.33
			42	223329	1.28		42	223329	1.28
			43	9647.3	0.06		43	9647.3	0.06
			44	32321.2	0.19		44	32321.2	0.19
			45	8811.9	0.05		45	8811.9	0.05
			46	1.08119e+06	6.19		46	1.08119e+06	6.19
			47	188629	1.08		47	188629	1.08
			48	6969.8	0.04		48	6969.8	0.04
			49	1379.8	0.01		49	1379.8	0.01
			50	199629	1.14		50	199629	1.14
			51	1.89435e+06	10.85		51	1.89435e+06	10.85
			52	67015	0.38		52	67015	0.38
			53	69937	0.4		53	69937	0.4
			54	105762	0.61		54	105762	0.61
			54	836825	4.79		54	836825	4.79
			55	1.53573e+07	87.93		55	1.53573e+07	87.93
			56	183413	1.05		56	183413	1.05
			57	165143	0.95		57	165143	0.95
			58	843.1	0		58	843.1	0
			59	2.29235e+06	13.13		59	2.29235e+06	13.13
			60	941570	5.39		60	941570	5.39
			61	488040	2.79		61	488040	2.79
			62	15388	0.09		62	15388	0.09
			63	63388.2	0.36		63	63388.2	0.36
			64	121879	0.7		64	6093965	35
			66	25809.6	0.15		66	25809.6	0.15
			67	8875.8	0.05		67	8875.8	0.05
			68	123929	0.71		68	123929	0.71
			69	233176	1.34		69	233176	1.34

## Sheet: Fig. 1d
			Fig. 1d	x	y	y
				m/z	Intensity	Relative
				18	4.2	5.26
				19	82	100
				33	15.1	18.39
				51	21.9	26.76
				55	5.7	6.95
				59	5.5	6.71
				63	2.7	3.3
				64	4.3	5.28

## Sheet: Fig. 1e
		Fig. 1e	x	y	y
			m/z	Intensity	Relative
			33	2.4	100
			46	0.3	13.49
			47	0.4	16.15
			64	0.4	17.84

## Sheet: Fig. 1f
				before				after Partial signal ion amplification
				x	y	y		x	y	y
		Fig. 1f		m/z	Intensity	Relative		m/z	Intensity	Relative
				29	7711.3	0.21		29	7711.3	0.21
				29	7400.7	0.2		29	7400.7	0.2
				33	13347.5	0.36		33	1334750	36
				34	24900.8	0.67		34	2490080	67
				36	1.58935e+06	42.66		36	1.58935e+06	42.66
				37	3673460	98.59		37	3673460	98.59
				38	38459.4	1.03		38	38459.4	1.03
				39	4974.4	0.13		39	4974.4	0.13
				42	39729	1.07		42	39729	1.07
				44	33611.5	0.9		44	33611.5	0.9
				46	1.05092e+06	28.21		46	1.05092e+06	28.21
				47	24559.8	0.66		47	24559.8	0.66
				49	4405.2	0.12		49	4405.2	0.12
				50	13843.1	0.37		50	13843.1	0.37
				51	201736	5.41		51	201736	5.41
				52	4946.6	0.13		52	4946.6	0.13
				53	21122.1	0.57		53	21122.1	0.57
				55	3.72595e+06	100		55	3.72595e+06	100
				56	71252.4	1.91		56	71252.4	1.91
				57	101047	2.71		57	101047	2.71
				59	373447	10.02		59	373447	10.02
				60	262462	7.04		60	262462	7.04
				61	442136	11.87		61	442136	11.87
				63	39054	1.05		63	39054	1.05
				66	22439.7	0.6		66	1121985	30
				69	38320.8	1.03		69	38320.8	1.03

## Sheet: Fig. 2b
			Fig. 2b	x	y	y
					E	G
				a+N2	0	0
					0	0
				a+N2*	6.78	6.7
					6.78	6.7
				INT1*	6.46	6.82
					6.46	6.82
				TS*	6.9	6.79
					6.9	6.79
				INT3*	5.48	5.84
					5.48	5.84
				INT3	2.62	3.28
					2.62	3.28
				p1+p2	3.86	3.85
					3.86	3.85

## Sheet: Fig 3b
				x	y	y	y	y	y	y
		Fig. S3b		wavelength (nm)	Absorbance
					0min	5min	10min	20min	30min	40min
				400	-0.0015	0.0138	0.0238	0.0473	0.0552	0.0539
				401	-0.0024	0.0142	0.0252	0.0476	0.0558	0.0531
				402	-0.0027	0.0142	0.0242	0.0477	0.0558	0.0542
				403	-0.0035	0.0138	0.0243	0.0458	0.0546	0.0538
				404	-0.0024	0.0161	0.026	0.0451	0.0541	0.0543
				405	-0.0023	0.0214	0.0318	0.0458	0.0545	0.059
				406	-0.0011	0.0151	0.0272	0.0452	0.0544	0.0539
				407	-0.0012	0.0146	0.029	0.0452	0.0538	0.0538
				408	-0.0008	0.0151	0.0275	0.0467	0.0538	0.0556
				409	-0.001	0.0162	0.0285	0.0452	0.0533	0.0551
				410	-0.0014	0.0179	0.0304	0.0453	0.0529	0.0556
				411	-0.0015	0.0173	0.0283	0.0444	0.0525	0.0572
				412	-0.0004	0.0186	0.0336	0.045	0.0537	0.0585
				413	0.0006	0.0158	0.0267	0.0443	0.0536	0.0535
				414	0.0015	0.0153	0.0282	0.0441	0.0526	0.0534
				415	0.0015	0.0119	0.022	0.0417	0.0525	0.0457
				416	0.0014	0.0114	0.0207	0.0414	0.0498	0.0445
				417	0.0013	0.0107	0.0191	0.0404	0.0482	0.0409
				418	0.0007	0.0054	0.0204	0.0362	0.0463	0.0372
				419	0.0002	0.0019	0.017	0.0336	0.0435	0.0353
				420	-0.0003	-0.0001	0.0154	0.029	0.0387	0.0271
				421	-0.0004	-0.001	0.0105	0.0279	0.0407	0.0245
				422	-0.0005	-0.0009	0.0104	0.0231	0.0381	0.0239
				423	-0.0003	-0.0003	0.0129	0.019	0.0365	0.0207
				424	-0.0003	0.0005	0.013	0.0156	0.0373	0.0239
				425	-0.0001	0.0036	0.0165	0.013	0.0374	0.0279
				426	0	0.0073	0.0219	0.0129	0.0398	0.0331
				427	0.0002	0.0117	0.0275	0.0137	0.0428	0.0395
				428	0.0004	0.0116	0.0348	0.0128	0.0443	0.046
				429	0.0004	0.0152	0.0425	0.0138	0.0492	0.0532
				430	0.0003	0.0188	0.0499	0.0144	0.0529	0.0595
				431	0.0001	0.0227	0.0571	0.0159	0.0582	0.0669
				432	-0.0001	0.0256	0.0634	0.0187	0.0632	0.0732
				433	-0.0002	0.0289	0.0693	0.0214	0.0667	0.0779
				434	-0.0003	0.0314	0.0743	0.0243	0.0711	0.0836
				435	-0.0003	0.0338	0.0788	0.0268	0.0749	0.0884
				436	-0.0003	0.037	0.0837	0.0286	0.0781	0.0922
				437	-0.0003	0.0394	0.0878	0.0302	0.0816	0.0963
				438	-0.0003	0.0413	0.0916	0.0314	0.0841	0.0997
				439	-0.0003	0.0431	0.0952	0.0329	0.0867	0.1031
				440	-0.0003	0.0448	0.0975	0.0347	0.0894	0.106
				441	-0.0004	0.0462	0.1001	0.0357	0.0915	0.1082
				442	-0.0004	0.0473	0.1019	0.0375	0.0937	0.1101
				443	-0.0004	0.0483	0.1038	0.0378	0.0945	0.1116
				444	-0.0003	0.0489	0.1053	0.0386	0.0956	0.1126
				445	-0.0003	0.0495	0.106	0.0391	0.0967	0.1138
				446	-0.0004	0.0496	0.1065	0.0393	0.0971	0.1138
				447	-0.0003	0.0499	0.1067	0.0398	0.0973	0.1143
				448	-0.0007	0.0502	0.1068	0.0402	0.0983	0.1145
				449	-0.0009	0.0502	0.1069	0.0404	0.0981	0.1145
				450	-0.0011	0.0501	0.1088	0.0458	0.1094	0.1216
				451	-0.0008	0.0506	0.1086	0.0462	0.1103	0.1221
				452	-0.0009	0.0496	0.1078	0.0457	0.1101	0.1204
				453	-0.0012	0.0492	0.1079	0.0464	0.1098	0.1211
				454	-0.0014	0.0485	0.1059	0.0484	0.112	0.1197
				455	-0.0012	0.0479	0.1034	0.0481	0.1124	0.1182
				456	-0.001	0.0469	0.1035	0.046	0.1112	0.1162
				457	-0.0008	0.0456	0.1026	0.0455	0.1107	0.1164
				458	-0.001	0.0458	0.1019	0.0462	0.1101	0.1154
				459	-0.0012	0.0451	0.1003	0.0451	0.1082	0.1136
				460	-0.0012	0.0451	0.0988	0.0437	0.1079	0.1122
				461	-0.001	0.0446	0.0976	0.0435	0.1073	0.1111
				462	-0.0008	0.0433	0.0959	0.042	0.1067	0.1092
				463	-0.001	0.043	0.094	0.0418	0.1059	0.1086
				464	-0.0013	0.0422	0.0926	0.0417	0.1054	0.107
				465	-0.0015	0.042	0.0922	0.0408	0.1048	0.1059
				466	-0.0015	0.0409	0.0907	0.0393	0.1031	0.103
				467	-0.0013	0.0404	0.0891	0.039	0.1031	0.1028
				468	-0.001	0.0392	0.0881	0.0401	0.1025	0.1018
				469	-0.0009	0.0385	0.0856	0.039	0.1022	0.1001
				470	-0.0008	0.0375	0.0842	0.0388	0.1024	0.0989
				471	-0.0007	0.0365	0.082	0.0389	0.1022	0.0978
				472	-0.0006	0.0359	0.0804	0.0382	0.1025	0.0964
				473	-0.0006	0.0354	0.0799	0.0378	0.1004	0.0951
				474	-0.0007	0.0326	0.0772	0.0364	0.0992	0.0927
				475	-0.0006	0.0321	0.0761	0.0359	0.098	0.0912
				476	-0.0006	0.031	0.0752	0.034	0.0981	0.0902
				477	-0.0006	0.0309	0.0722	0.0341	0.0971	0.0892
				478	-0.0005	0.0295	0.0713	0.0335	0.0965	0.0868
				479	-0.0004	0.0291	0.0695	0.0333	0.0961	0.0855
				480	-0.0004	0.028	0.069	0.0324	0.0954	0.0845
				481	-0.0005	0.0273	0.0676	0.0318	0.0949	0.0832
				482	-0.0006	0.0272	0.0665	0.0312	0.0935	0.082
				483	-0.0006	0.0265	0.0649	0.0316	0.0936	0.0806
				484	-0.0005	0.026	0.0644	0.0314	0.0931	0.0799
				485	-0.0005	0.0251	0.0631	0.0316	0.0929	0.0784
				486	-0.0005	0.0243	0.0612	0.0312	0.0925	0.0768
				487	-0.0005	0.0242	0.0609	0.0304	0.0918	0.0761
				488	-0.0005	0.0237	0.06	0.0302	0.0916	0.0755
				489	-0.0005	0.0227	0.0589	0.0302	0.0913	0.0745
				490	-0.0004	0.0217	0.0579	0.0309	0.0917	0.0735
				491	-0.0004	0.0212	0.0571	0.0303	0.0909	0.0726
				492	-0.0005	0.0207	0.0563	0.0298	0.0905	0.0717
				493	-0.0005	0.02	0.0548	0.03	0.0903	0.0705
				494	-0.0007	0.0197	0.0535	0.0296	0.0905	0.0695
				495	-0.0008	0.0189	0.0529	0.03	0.0905	0.069
				496	-0.0009	0.018	0.0517	0.0306	0.0907	0.0683
				497	-0.0008	0.0179	0.051	0.0306	0.0909	0.0677
				498	-0.0008	0.0174	0.051	0.0305	0.0904	0.0669
				499	-0.0007	0.0169	0.0504	0.0322	0.0909	0.0665
				500	-0.0006	0.0166	0.0497	0.0314	0.0911	0.0658
				501	-0.0005	0.0157	0.0496	0.0306	0.0904	0.0651
				502	-0.0004	0.0156	0.0494	0.0315	0.0906	0.065
				503	-0.0004	0.0157	0.0492	0.0313	0.0901	0.0644
				504	-0.0004	0.0149	0.049	0.0318	0.0907	0.0647
				505	-0.0004	0.0144	0.0486	0.0319	0.0917	0.0645
				506	-0.0005	0.0144	0.0484	0.0323	0.0923	0.0641
				507	-0.0004	0.0143	0.0481	0.0331	0.0928	0.0641
				508	-0.0003	0.0139	0.0473	0.0334	0.0931	0.0636
				509	-0.0002	0.0136	0.047	0.0344	0.0941	0.0637
				510	-0.0004	0.0134	0.0475	0.0345	0.0936	0.0631
				511	-0.0005	0.0134	0.0474	0.0347	0.0945	0.0629
				512	-0.0005	0.0131	0.0476	0.0355	0.095	0.0632
				513	-0.0006	0.0127	0.0475	0.0359	0.0958	0.0636
				514	-0.0005	0.0127	0.0477	0.0363	0.0957	0.0637
				515	-0.0006	0.0126	0.0478	0.0363	0.0954	0.0643
				516	-0.0005	0.0129	0.0478	0.0369	0.0958	0.0645
				517	-0.0005	0.0124	0.0475	0.0379	0.0972	0.0646
				518	-0.0005	0.0122	0.0475	0.0377	0.0967	0.065
				519	-0.0004	0.0122	0.0474	0.0384	0.0979	0.0652
				520	-0.0004	0.0124	0.0476	0.0387	0.0985	0.0654
				521	-0.0004	0.0132	0.0485	0.0394	0.099	0.0663
				522	-0.0004	0.0127	0.0488	0.0401	0.0993	0.067
				523	-0.0003	0.0127	0.0489	0.0408	0.1003	0.0675
				524	-0.0003	0.0122	0.0491	0.041	0.1007	0.0679
				525	-0.0003	0.0124	0.0493	0.0417	0.1016	0.0684
				526	-0.0003	0.0125	0.0495	0.0429	0.1022	0.0687
				527	-0.0003	0.0125	0.0497	0.0431	0.1031	0.069
				528	-0.0004	0.0124	0.0497	0.0444	0.1039	0.0697
				529	-0.0004	0.0129	0.0503	0.0453	0.1048	0.0698
				530	-0.0004	0.0128	0.0508	0.0455	0.1051	0.071
				531	-0.0005	0.0131	0.0512	0.0464	0.1055	0.0721
				532	-0.0005	0.0134	0.0515	0.0475	0.1063	0.0729
				533	-0.0006	0.0135	0.0517	0.0481	0.1063	0.0737
				534	-0.0006	0.0133	0.0521	0.0489	0.107	0.0746
				535	-0.0006	0.0134	0.0525	0.0498	0.108	0.0751
				536	-0.0006	0.0141	0.0524	0.0506	0.1088	0.0762
				537	-0.0006	0.0142	0.0528	0.0512	0.1093	0.0773
				538	-0.0007	0.0143	0.0532	0.0517	0.1102	0.0784
				539	-0.0008	0.0147	0.054	0.0534	0.1113	0.0793
				540	-0.0009	0.0147	0.0544	0.0542	0.1116	0.0803
				541	-0.0008	0.0148	0.0546	0.0548	0.1119	0.0812
				542	-0.0007	0.0152	0.055	0.0559	0.113	0.0824
				543	-0.0007	0.0153	0.0555	0.0564	0.1132	0.0835
				544	-0.0007	0.0156	0.0559	0.0578	0.1145	0.0846
				545	-0.0007	0.0158	0.0563	0.0588	0.1151	0.0858
				546	-0.0007	0.0161	0.057	0.0598	0.1157	0.0869
				547	-0.0008	0.0163	0.0574	0.0609	0.1167	0.0883
				548	-0.0008	0.0167	0.0579	0.0617	0.1177	0.0898
				549	-0.0008	0.0171	0.0584	0.0629	0.1187	0.0911
				550	-0.0008	0.0174	0.0588	0.0636	0.1193	0.0926
				551	-0.0006	0.0176	0.0592	0.0648	0.1207	0.0942
				552	-0.0006	0.0178	0.06	0.0656	0.1215	0.0956
				553	-0.0005	0.018	0.0606	0.0674	0.1228	0.097
				554	-0.0006	0.0186	0.061	0.068	0.1236	0.0985
				555	-0.0006	0.0189	0.0615	0.0689	0.1247	0.0998
				556	-0.0006	0.019	0.0618	0.0706	0.1256	0.1015
				557	-0.0006	0.0193	0.0623	0.0718	0.1267	0.103
				558	-0.0006	0.0196	0.0629	0.0725	0.1279	0.1046
				559	-0.0006	0.0198	0.0637	0.0738	0.1289	0.1065
				560	-0.0005	0.0203	0.0644	0.0756	0.1305	0.1082
				561	-0.0005	0.0206	0.0652	0.0772	0.1319	0.1099
				562	-0.0005	0.0209	0.066	0.0784	0.1334	0.1119
				563	-0.0005	0.0213	0.0667	0.0796	0.1349	0.1138
				564	-0.0006	0.0218	0.0675	0.0811	0.1364	0.1159
				565	-0.0006	0.0223	0.0684	0.0828	0.138	0.1178
				566	-0.0005	0.0228	0.0693	0.0844	0.1394	0.12
				567	-0.0005	0.0232	0.0702	0.0859	0.1411	0.122
				568	-0.0005	0.0235	0.0712	0.0871	0.1421	0.1238
				569	-0.0005	0.024	0.0722	0.0892	0.1444	0.126
				570	-0.0005	0.0248	0.0743	0.0924	0.1475	0.1287
				571	-0.0004	0.0254	0.0752	0.0937	0.1491	0.1309
				572	-0.0004	0.0257	0.0762	0.0955	0.1506	0.1329
				573	-0.0004	0.0261	0.0771	0.0971	0.1527	0.1354
				574	-0.0004	0.0266	0.0785	0.0991	0.1548	0.1378
				575	-0.0005	0.0272	0.0796	0.1007	0.1568	0.1406
				576	-0.0006	0.0279	0.0808	0.1025	0.1589	0.1431
				577	-0.0006	0.0281	0.0819	0.1046	0.1607	0.1457
				578	-0.0006	0.0289	0.0835	0.1063	0.1628	0.1485
				579	-0.0006	0.0296	0.085	0.1084	0.1653	0.1512
				580	-0.0005	0.0303	0.0863	0.1102	0.1673	0.1536
				581	-0.0005	0.0308	0.0875	0.1119	0.1697	0.1564
				582	-0.0006	0.0311	0.0886	0.114	0.1724	0.1589
				583	-0.0006	0.0317	0.0897	0.1161	0.1749	0.1618
				584	-0.0006	0.0322	0.0911	0.1181	0.1772	0.1646
				585	-0.0006	0.0328	0.0927	0.1203	0.1798	0.1678
				586	-0.0006	0.0333	0.0944	0.1222	0.1825	0.1711
				587	-0.0007	0.034	0.096	0.1241	0.1852	0.1746
				588	-0.0007	0.0347	0.0974	0.1263	0.1879	0.1777
				589	-0.0006	0.0354	0.0993	0.1291	0.1908	0.1809
				590	-0.0006	0.0359	0.1009	0.1311	0.1938	0.1843
				591	-0.0006	0.0368	0.1028	0.1336	0.1967	0.1881
				592	-0.0005	0.0374	0.1046	0.1359	0.1996	0.1916
				593	-0.0004	0.0381	0.1061	0.1378	0.2024	0.195
				594	-0.0004	0.0386	0.108	0.1396	0.2048	0.1983
				595	-0.0004	0.0394	0.1097	0.1423	0.2082	0.2018
				596	-0.0005	0.0402	0.1114	0.1447	0.2114	0.2054
				597	-0.0005	0.0409	0.1132	0.1468	0.2142	0.2092
				598	-0.0005	0.0415	0.115	0.1496	0.2175	0.2132
				599	-0.0005	0.0421	0.1168	0.1521	0.2208	0.2172
				600	-0.0005	0.0429	0.1189	0.1549	0.2243	0.2214
				601	-0.0005	0.0439	0.1209	0.1576	0.2278	0.2256
				602	-0.0005	0.0448	0.1227	0.1601	0.231	0.2298
				603	-0.0006	0.0455	0.125	0.163	0.2349	0.2343
				604	-0.0006	0.0465	0.1271	0.166	0.239	0.2387
				605	-0.0006	0.0474	0.1294	0.169	0.2425	0.2432
				606	-0.0006	0.0482	0.1314	0.1719	0.2466	0.2476
				607	-0.0006	0.049	0.1337	0.1746	0.2502	0.2519
				608	-0.0006	0.0499	0.1359	0.1776	0.2541	0.2562
				609	-0.0006	0.0511	0.1381	0.1807	0.258	0.2607
				610	-0.0005	0.0522	0.1401	0.1838	0.2622	0.265
				611	-0.0005	0.0529	0.1427	0.1871	0.266	0.2702
				612	-0.0005	0.0539	0.145	0.1905	0.2706	0.2749
				613	-0.0005	0.0552	0.1476	0.194	0.275	0.2802
				614	-0.0004	0.0563	0.1496	0.1974	0.2794	0.2854
				615	-0.0005	0.0571	0.1522	0.201	0.284	0.2907
				616	-0.0005	0.0583	0.1546	0.2045	0.2886	0.2958
				617	-0.0005	0.0593	0.1572	0.2082	0.2932	0.3013
				618	-0.0005	0.0605	0.1599	0.2116	0.2977	0.3062
				619	-0.0004	0.0616	0.1625	0.2152	0.3021	0.3117
				620	-0.0004	0.0625	0.1648	0.2186	0.3067	0.3166
				621	-0.0004	0.0636	0.1673	0.2222	0.3115	0.322
				622	-0.0004	0.0647	0.1698	0.2261	0.3159	0.3272
				623	-0.0004	0.0658	0.1726	0.2295	0.3206	0.3325
				624	-0.0004	0.067	0.1751	0.2332	0.3256	0.3381
				625	-0.0004	0.0681	0.1777	0.2372	0.3304	0.3438
				626	-0.0004	0.0691	0.1805	0.241	0.3355	0.3496
				627	-0.0004	0.0704	0.1829	0.245	0.3404	0.3555
				628	-0.0004	0.0715	0.1855	0.2488	0.3455	0.3613
				629	-0.0004	0.0727	0.1881	0.2528	0.3506	0.3668
				630	-0.0005	0.0738	0.1909	0.257	0.3558	0.3725
				631	-0.0005	0.0751	0.1939	0.261	0.3611	0.3787
				632	-0.0005	0.0763	0.1965	0.2651	0.3661	0.3845
				633	-0.0005	0.0775	0.1991	0.269	0.3711	0.3899
				634	-0.0004	0.0787	0.2017	0.2729	0.3761	0.3956
				635	-0.0004	0.08	0.2041	0.2768	0.3809	0.4014
				636	-0.0004	0.0811	0.2068	0.2808	0.3859	0.4069
				637	-0.0004	0.0823	0.2096	0.285	0.3912	0.4127
				638	-0.0004	0.0836	0.2125	0.2893	0.3965	0.4188
				639	-0.0003	0.085	0.2152	0.2935	0.4019	0.4249
				640	-0.0003	0.0861	0.2181	0.2975	0.407	0.431
				641	-0.0003	0.0874	0.2208	0.3019	0.4125	0.4369
				642	-0.0003	0.0887	0.2235	0.3057	0.4176	0.4428
				643	-0.0003	0.0901	0.2264	0.3099	0.4227	0.4491
				644	-0.0004	0.0915	0.2291	0.3141	0.4277	0.455
				645	-0.0004	0.0928	0.2317	0.3187	0.4334	0.4611
				646	-0.0004	0.0939	0.2343	0.3224	0.4382	0.4668
				647	-0.0004	0.0951	0.237	0.3265	0.4429	0.4724
				648	-0.0004	0.0963	0.2394	0.3305	0.448	0.4779
				649	-0.0004	0.0974	0.2418	0.3344	0.4528	0.4836
				650	-0.0004	0.0985	0.2442	0.3382	0.4578	0.4891
				651	-0.0003	0.0999	0.2467	0.3421	0.4623	0.4948
				652	-0.0003	0.1011	0.2493	0.3463	0.4672	0.5008
				653	-0.0003	0.1024	0.2518	0.3503	0.4721	0.5068
				654	-0.0003	0.1035	0.2543	0.3544	0.4774	0.5123
				655	-0.0003	0.1047	0.2567	0.3583	0.482	0.5179
				656	-0.0003	0.1061	0.259	0.3619	0.4866	0.5236
				657	-0.0003	0.1073	0.2616	0.3657	0.4912	0.5291
				658	-0.0003	0.1086	0.2641	0.3695	0.4957	0.5348
				659	-0.0003	0.11	0.2664	0.3733	0.5004	0.5405
				660	-0.0003	0.1112	0.2685	0.3768	0.505	0.5452
				661	-0.0003	0.1123	0.2708	0.3803	0.5092	0.5505
				662	-0.0003	0.1136	0.2729	0.3837	0.5134	0.5555
				663	-0.0003	0.1146	0.2751	0.3871	0.5176	0.5605
				664	-0.0003	0.1159	0.2774	0.3906	0.5218	0.566
				665	-0.0003	0.117	0.2793	0.3945	0.5261	0.5713
				666	-0.0003	0.1183	0.2818	0.3978	0.5303	0.5762
				667	-0.0003	0.1194	0.2836	0.4012	0.5344	0.5814
				668	-0.0002	0.1205	0.2856	0.405	0.5385	0.586
				669	-0.0002	0.1214	0.2875	0.4083	0.5424	0.5911
				670	-0.0003	0.1224	0.2892	0.4115	0.5463	0.5957
				671	-0.0003	0.1234	0.2912	0.4147	0.5502	0.6002
				672	-0.0003	0.1247	0.2931	0.4179	0.5539	0.6049
				673	-0.0002	0.126	0.2947	0.4209	0.5573	0.6094
				674	-0.0002	0.1268	0.2966	0.4242	0.561	0.6135
				675	-0.0002	0.1277	0.2982	0.4269	0.5643	0.6176
				676	-0.0003	0.1287	0.2998	0.4296	0.5675	0.6215
				677	-0.0003	0.1296	0.3016	0.4323	0.5708	0.6254
				678	-0.0004	0.1304	0.3033	0.4353	0.5739	0.6297
				679	-0.0004	0.1316	0.3048	0.438	0.577	0.6337
				680	-0.0003	0.1326	0.3062	0.4407	0.5802	0.6375
				681	-0.0003	0.1336	0.3076	0.4434	0.5831	0.6411
				682	-0.0003	0.1345	0.309	0.446	0.586	0.6447
				683	-0.0003	0.1352	0.3105	0.4482	0.5885	0.6485
				684	-0.0003	0.136	0.3117	0.4508	0.5914	0.6518
				685	-0.0003	0.1368	0.313	0.453	0.5937	0.6552
				686	-0.0003	0.1375	0.3139	0.4554	0.5964	0.6579
				687	-0.0003	0.1383	0.315	0.4574	0.5987	0.661
				688	-0.0003	0.1391	0.3161	0.4591	0.6006	0.6636
				689	-0.0003	0.1396	0.317	0.4607	0.6024	0.6662
				690	-0.0003	0.1403	0.3178	0.4625	0.6041	0.6686
				691	-0.0002	0.1408	0.3185	0.4641	0.6056	0.6712
				692	-0.0002	0.1414	0.3191	0.4656	0.6071	0.6733
				693	-0.0002	0.1419	0.3196	0.4669	0.6082	0.6753
				694	-0.0002	0.1423	0.3201	0.468	0.6096	0.6772
				695	-0.0002	0.1429	0.3204	0.4693	0.6106	0.679
				696	-0.0001	0.1432	0.3207	0.4702	0.6112	0.6805
				697	-0.0001	0.1434	0.321	0.4706	0.6114	0.6819
				698	-0.0001	0.1439	0.321	0.4713	0.6121	0.6829
				699	-0.0002	0.1442	0.3212	0.4718	0.6124	0.6837
				700	-0.0002	0.1445	0.3212	0.472	0.6128	0.6842
				701	-0.0002	0.1445	0.3211	0.4721	0.6125	0.6847
				702	-0.0002	0.1447	0.3209	0.472	0.6123	0.6847
				703	-0.0002	0.1446	0.3204	0.4718	0.6117	0.6847
				704	-0.0003	0.1445	0.3199	0.4712	0.6111	0.6843
				705	-0.0003	0.1443	0.3193	0.4706	0.6103	0.6835
				706	-0.0003	0.1444	0.3183	0.4697	0.6089	0.6825
				707	-0.0003	0.144	0.3173	0.4686	0.6073	0.6812
				708	-0.0003	0.1437	0.3162	0.4676	0.6057	0.6798
				709	-0.0003	0.1435	0.3153	0.4661	0.604	0.678
				710	-0.0002	0.1431	0.314	0.4649	0.6021	0.6759
				711	-0.0002	0.1426	0.3126	0.4631	0.5995	0.6735
				712	-0.0002	0.1421	0.3111	0.4612	0.5969	0.6708
				713	-0.0001	0.1416	0.3095	0.4592	0.5942	0.668
				714	-0.0001	0.1409	0.3079	0.457	0.5912	0.6649
				715	-0.0001	0.1401	0.3061	0.4544	0.5878	0.6611
				716	-0.0002	0.1394	0.3042	0.4524	0.5848	0.6577
				717	-0.0002	0.1385	0.3021	0.449	0.5809	0.6534
				718	-0.0001	0.1376	0.2997	0.4459	0.5768	0.6488
				719	-0.0001	0.1366	0.2973	0.4425	0.5723	0.6439
				720	-0.0001	0.1356	0.2946	0.4388	0.5677	0.6388
				721	-0.0001	0.1344	0.2919	0.4347	0.5625	0.6334
				722	-0.0001	0.1334	0.2889	0.4307	0.5571	0.6275
				723	-0.0001	0.1322	0.2861	0.4266	0.5512	0.6212
				724	-0.0001	0.1307	0.2829	0.4222	0.545	0.6149
				725	-0.0001	0.1292	0.2798	0.4176	0.5388	0.608
				726	-0.0001	0.1277	0.2766	0.413	0.533	0.6012
				727	-0.0001	0.1265	0.2734	0.4085	0.527	0.5944
				728	-0.0001	0.1249	0.2699	0.4035	0.5208	0.5872
				729	-0.0002	0.1234	0.2663	0.3985	0.5144	0.5798
				730	-0.0002	0.1219	0.2632	0.3937	0.508	0.5724
				731	-0.0002	0.1201	0.2592	0.3881	0.5009	0.5641
				732	-0.0002	0.1183	0.2553	0.3821	0.4933	0.5555
				733	-0.0001	0.1164	0.2511	0.3762	0.4856	0.5466
				734	-0.0001	0.1147	0.2473	0.3704	0.478	0.5377
				735	-0.0001	0.1129	0.2431	0.364	0.4699	0.5287
				736	0	0.1109	0.2391	0.3581	0.4623	0.5197
				737	0	0.1089	0.2347	0.3515	0.4539	0.5103
				738	0	0.1069	0.2303	0.345	0.4458	0.5006
				739	0	0.105	0.226	0.3388	0.4381	0.4911
				740	0	0.1031	0.2219	0.3325	0.4304	0.4819
				741	-0.0001	0.101	0.2176	0.3261	0.4221	0.4725
				742	-0.0001	0.0992	0.2135	0.3201	0.4142	0.4634
				743	-0.0001	0.0971	0.2093	0.3135	0.4061	0.454
				744	-0.0001	0.095	0.205	0.3071	0.3978	0.4443
				745	-0.0001	0.093	0.2004	0.3002	0.389	0.4342
				746	-0.0001	0.0909	0.196	0.2933	0.3803	0.424
				747	-0.0001	0.0886	0.1916	0.2867	0.3717	0.4138
				748	0	0.0864	0.187	0.2802	0.3632	0.4039
				749	0	0.0844	0.1825	0.2737	0.3549	0.3943
				750	-0.0001	0.0831	0.1787	0.2698	0.3514	0.3849
				751	-0.0001	0.0811	0.1741	0.2633	0.3434	0.375
				752	-0.0001	0.0791	0.17	0.2566	0.3355	0.3654
				753	-0.0001	0.077	0.166	0.2504	0.3281	0.3561
				754	-0.0001	0.0748	0.1619	0.2444	0.3206	0.347
				755	-0.0001	0.0729	0.1578	0.2381	0.3124	0.3379
				756	-0.0001	0.071	0.154	0.2323	0.3047	0.3292
				757	-0.0001	0.069	0.15	0.2261	0.2975	0.3203
				758	0	0.0671	0.1458	0.2202	0.29	0.3111
				759	0	0.0653	0.1417	0.2135	0.2819	0.3017
				760	0	0.0636	0.1378	0.208	0.2746	0.2929
				761	0	0.0618	0.1339	0.2018	0.2671	0.2841
				762	0	0.0599	0.1303	0.196	0.2606	0.276
				763	0	0.0579	0.1266	0.1906	0.2538	0.2674
				764	0	0.0563	0.1233	0.185	0.2475	0.2593
				765	0	0.0545	0.1197	0.1795	0.2408	0.2513
				766	0	0.0533	0.1164	0.1744	0.235	0.2439
				767	-0.0001	0.0519	0.1133	0.1694	0.2287	0.2367
				768	-0.0002	0.0503	0.11	0.1646	0.2236	0.2293
				769	-0.0002	0.0489	0.1068	0.1598	0.2172	0.2224
				770	-0.0002	0.0472	0.1039	0.1551	0.2112	0.2153
				771	-0.0002	0.0458	0.1008	0.1503	0.204	0.2084
				772	-0.0002	0.0442	0.0978	0.1455	0.198	0.2015
				773	-0.0002	0.043	0.0947	0.1407	0.1911	0.1947
				774	-0.0002	0.0418	0.092	0.1362	0.1858	0.1883
				775	-0.0002	0.0406	0.0892	0.1323	0.1806	0.1819
				776	-0.0001	0.0392	0.0865	0.128	0.1746	0.1763
				777	-0.0001	0.038	0.0837	0.124	0.1688	0.1701
				778	-0.0001	0.0367	0.0815	0.1198	0.1628	0.1646
				779	-0.0002	0.0353	0.0789	0.1163	0.1577	0.1592
				780	-0.0002	0.0343	0.0767	0.1129	0.1525	0.1541
				781	-0.0002	0.0334	0.0746	0.1094	0.1485	0.1491
				782	-0.0002	0.0326	0.0725	0.1058	0.1435	0.1443
				783	-0.0002	0.0316	0.0705	0.1025	0.1376	0.1397
				784	-0.0002	0.0307	0.0685	0.0994	0.1327	0.1351
				785	-0.0002	0.0298	0.0665	0.0961	0.1277	0.1305
				786	-0.0001	0.0287	0.0645	0.0928	0.123	0.1258
				787	-0.0001	0.0275	0.0625	0.09	0.1188	0.1215
				788	-0.0001	0.0266	0.0607	0.0871	0.1151	0.1172
				789	-0.0001	0.0256	0.0588	0.0845	0.1111	0.1132
				790	-0.0001	0.0249	0.057	0.082	0.1075	0.1091
				791	-0.0002	0.0243	0.0554	0.0797	0.1043	0.1053
				792	-0.0002	0.0236	0.0537	0.0773	0.1011	0.102
				793	-0.0001	0.0229	0.0523	0.0748	0.0981	0.0982
				794	-0.0001	0.0221	0.0509	0.0725	0.095	0.095
				795	-0.0001	0.0214	0.0496	0.0702	0.092	0.0919
				796	-0.0001	0.0204	0.048	0.0683	0.0889	0.089
				797	-0.0001	0.0197	0.0467	0.0661	0.0864	0.086
				798	-0.0002	0.0192	0.0452	0.0645	0.084	0.0829
				799	-0.0002	0.0189	0.0439	0.0623	0.0812	0.08
				800	-0.0002	0.0183	0.0425	0.0606	0.0788	0.077
				801	-0.0002	0.0178	0.0416	0.0591	0.0767	0.0744
				802	-0.0002	0.0171	0.0406	0.0571	0.0746	0.0718
				803	-0.0002	0.0164	0.0393	0.0557	0.0731	0.0696
				804	-0.0002	0.0157	0.0384	0.0541	0.0714	0.0675
				805	-0.0002	0.0153	0.0373	0.0525	0.0698	0.0649
				806	-0.0002	0.015	0.0364	0.0508	0.0674	0.0624
				807	-0.0002	0.0148	0.0355	0.0498	0.0657	0.0603
				808	-0.0002	0.0146	0.0346	0.0483	0.0637	0.0586
				809	-0.0003	0.0141	0.0339	0.0471	0.0614	0.0566
				810	-0.0002	0.0137	0.0332	0.0456	0.0598	0.0549
				811	-0.0002	0.013	0.0324	0.0446	0.0577	0.053
				812	-0.0002	0.0125	0.0315	0.043	0.0561	0.0514
				813	-0.0002	0.0119	0.0307	0.0418	0.056	0.0496
				814	-0.0002	0.0117	0.0301	0.0402	0.0554	0.0481
				815	-0.0002	0.0116	0.0294	0.0391	0.0554	0.0464
				816	-0.0003	0.0115	0.0287	0.0381	0.0535	0.0449
				817	-0.0003	0.0111	0.0281	0.0369	0.0517	0.0433
				818	-0.0003	0.0108	0.0276	0.0359	0.0495	0.0421
				819	-0.0002	0.0104	0.0269	0.0351	0.0482	0.0404
				820	-0.0001	0.0101	0.0264	0.0342	0.0466	0.0393
				821	-0.0002	0.0096	0.0258	0.0333	0.0452	0.0381
				822	-0.0001	0.0096	0.0253	0.0324	0.0434	0.0371
				823	-0.0001	0.0097	0.0249	0.0317	0.0422	0.0359
				824	-0.0001	0.0096	0.0245	0.031	0.0411	0.0348
				825	0	0.0092	0.0241	0.0303	0.0396	0.0337
				826	0	0.0087	0.0235	0.0296	0.0385	0.0327
				827	0	0.0083	0.0232	0.0291	0.0375	0.0316
				828	-0.0001	0.0081	0.0228	0.0283	0.036	0.0307
				829	-0.0001	0.008	0.0225	0.0277	0.0354	0.0297
				830	-0.0001	0.0081	0.0221	0.0275	0.0351	0.0288
				831	-0.0001	0.0082	0.0219	0.0269	0.0342	0.0278
				832	-0.0001	0.0082	0.0216	0.0262	0.033	0.0269
				833	-0.0002	0.008	0.0213	0.0258	0.0324	0.0261
				834	-0.0002	0.0078	0.021	0.0254	0.0319	0.0255
				835	-0.0002	0.0076	0.0209	0.025	0.0313	0.0248
				836	-0.0002	0.0074	0.0203	0.0246	0.0307	0.0242
				837	-0.0002	0.0073	0.0204	0.0242	0.0299	0.0235
				838	-0.0002	0.0073	0.0201	0.0236	0.0291	0.0229
				839	-0.0002	0.0072	0.0199	0.023	0.0284	0.0221
				840	-0.0002	0.0072	0.0197	0.0228	0.0282	0.0214
				841	-0.0002	0.0071	0.0194	0.0228	0.0274	0.0209
				842	-0.0002	0.0064	0.0188	0.0224	0.0269	0.0202
				843	-0.0002	0.0057	0.0185	0.0219	0.0261	0.0198
				844	-0.0003	0.0051	0.0184	0.0218	0.0256	0.0191
				845	-0.0003	0.005	0.0182	0.0214	0.0251	0.0186
				846	-0.0003	0.005	0.0179	0.0207	0.0247	0.018
				847	-0.0003	0.0051	0.0179	0.0204	0.0244	0.0178
				848	-0.0004	0.0051	0.0175	0.0202	0.0239	0.0174
				849	-0.0004	0.0051	0.0174	0.0199	0.0235	0.0167
				850	-0.0005	0.005	0.0172	0.0197	0.023	0.0164
				851	-0.0005	0.0047	0.0169	0.0197	0.0227	0.0158
				852	-0.0004	0.0045	0.0168	0.0192	0.0221	0.0154
				853	-0.0004	0.0043	0.0167	0.0191	0.022	0.0148
				854	-0.0003	0.0044	0.0166	0.0192	0.0218	0.0146
				855	-0.0003	0.0046	0.0164	0.0192	0.0214	0.0142
				856	-0.0003	0.0048	0.0164	0.0189	0.021	0.0137
				857	-0.0003	0.0047	0.0161	0.0187	0.0209	0.0136
				858	-0.0003	0.0046	0.0161	0.0184	0.0204	0.0133
				859	-0.0003	0.0044	0.0158	0.0181	0.0198	0.0129
				860	-0.0003	0.0042	0.016	0.0179	0.0195	0.0126
				861	-0.0002	0.004	0.0158	0.0177	0.0193	0.0123
				862	-0.0002	0.0039	0.0158	0.0171	0.0193	0.0121
				863	-0.0002	0.0038	0.0155	0.0166	0.0189	0.0118
				864	-0.0003	0.0039	0.0153	0.0161	0.0187	0.0115
				865	-0.0003	0.0039	0.0145	0.0155	0.0184	0.0108
				866	-0.0003	0.004	0.0154	0.0153	0.0183	0.0111
				867	-0.0003	0.0039	0.0153	0.0151	0.0184	0.0108
				868	-0.0002	0.0034	0.0152	0.0151	0.0178	0.0104
				869	-0.0002	0.0029	0.015	0.0148	0.0173	0.01
				870	-0.0002	0.0026	0.0148	0.0144	0.0173	0.0094
				871	-0.0002	0.0029	0.0148	0.0144	0.0174	0.0091
				872	-0.0002	0.0032	0.0145	0.014	0.0172	0.0088
				873	-0.0002	0.0036	0.0144	0.0138	0.017	0.0085
				874	-0.0002	0.0037	0.0142	0.0137	0.0171	0.0084
				875	-0.0002	0.0033	0.0143	0.0132	0.0164	0.0083
				876	-0.0002	0.0028	0.0142	0.013	0.0162	0.0082
				877	-0.0002	0.0024	0.0139	0.0129	0.016	0.0081
				878	-0.0002	0.0024	0.0138	0.0131	0.0164	0.008
				879	-0.0002	0.0025	0.0138	0.0129	0.0162	0.0078
				880	-0.0002	0.0025	0.0138	0.0127	0.0163	0.0076
				881	-0.0003	0.0024	0.0134	0.0125	0.0154	0.0074
				882	-0.0002	0.0023	0.0134	0.0122	0.0152	0.0072
				883	-0.0002	0.0022	0.0133	0.0122	0.0152	0.0065
				884	-0.0002	0.0022	0.0132	0.0121	0.0151	0.0057
				885	-0.0003	0.0022	0.0129	0.0119	0.015	0.005
				886	-0.0003	0.0022	0.0128	0.0118	0.0149	0.005
				887	-0.0002	0.0021	0.0125	0.0115	0.0143	0.0049
				888	-0.0002	0.002	0.0121	0.0113	0.0144	0.0048
				889	-0.0003	0.0019	0.012	0.0111	0.0138	0.0047
				890	-0.0003	0.0019	0.0117	0.0108	0.0137	0.0045
				891	-0.0002	0.0019	0.0113	0.0107	0.0134	0.0043
				892	-0.0002	0.0019	0.011	0.0103	0.013	0.0041
				893	-0.0002	0.0018	0.0106	0.01	0.0126	0.0039
				894	-0.0002	0.0016	0.0104	0.0102	0.0124	0.0034
				895	-0.0002	0.0015	0.01	0.0096	0.0119	0.0029
				896	-0.0002	0.0015	0.0095	0.0093	0.0114	0.0024
				897	-0.0002	0.0015	0.0092	0.009	0.0112	0.0023
				898	-0.0002	0.0015	0.009	0.0092	0.0114	0.0022
				899	-0.0002	0.0015	0.0089	0.009	0.0115	0.0022
				900	-0.0003	0.0014	0.0087	0.0088	0.0114	0.002

## Sheet: Fig. 3c
			Fig.3c	x	y	y
				Wavenumber	Collected sample	NH2OH HCl
				(cm-1)	Transmittance (%)	Transmittance (%)
				400.157	11.3622	35.3395
				400.639	11.4071	35.4039
				401.121	11.446	35.4716
				401.603	11.4686	35.5372
				402.085	11.4721	35.5956
				402.567	11.4596	35.6422
				403.05	11.4364	35.6736
				403.532	11.4073	35.6882
				404.014	11.3741	35.6863
				404.496	11.3347	35.6698
				404.978	11.2859	35.6426
				405.46	11.225	35.6101
				405.942	11.1537	35.5782
				406.424	11.0776	35.5512
				406.906	11.0046	35.5312
				407.389	10.9414	35.5173
				407.871	10.8909	35.5063
				408.353	10.8516	35.4937
				408.835	10.8193	35.4755
				409.317	10.7893	35.4494
				409.799	10.7582	35.4153
				410.281	10.7255	35.3748
				410.763	10.6926	35.3306
				411.245	10.6615	35.2851
				411.728	10.6326	35.2396
				412.21	10.605	35.1948
				412.692	10.5768	35.1515
				413.174	10.5472	35.1108
				413.656	10.5173	35.0758
				414.138	10.4902	35.0492
				414.62	10.4692	35.0329
				415.103	10.4562	35.0264
				415.585	10.4501	35.027
				416.067	10.4464	35.0288
				416.549	10.4369	35.0225
				417.031	10.4097	34.9946
				417.513	10.3526	34.93
				417.995	10.2595	34.819
				418.477	10.1418	34.6727
				418.959	10.029	34.5271
				419.442	9.95056	34.4235
				419.924	9.91337	34.377
				420.406	9.90435	34.3746
				420.888	9.90563	34.3931
				421.37	9.90459	34.413
				421.852	9.89565	34.4227
				422.334	9.8775	34.4168
				422.816	9.85159	34.3955
				423.298	9.82024	34.3628
				423.781	9.78592	34.3255
				424.263	9.75053	34.2903
				424.745	9.71543	34.2611
				425.227	9.68185	34.238
				425.709	9.65099	34.2183
				426.191	9.6238	34.1988
				426.673	9.60068	34.1774
				427.155	9.58099	34.1543
				427.637	9.56307	34.1313
				428.12	9.54461	34.1107
				428.602	9.5236	34.0943
				429.084	9.49904	34.0822
				429.566	9.47151	34.0727
				430.048	9.44283	34.0638
				430.53	9.41536	34.0536
				431.012	9.39091	34.0411
				431.494	9.3698	34.0271
				431.977	9.35084	34.0129
				432.459	9.33184	33.9995
				432.941	9.31077	33.9875
				433.423	9.28626	33.9762
				433.905	9.25805	33.9644
				434.387	9.22657	33.9512
				434.869	9.19268	33.936
				435.351	9.15731	33.9188
				435.834	9.12142	33.9002
				436.316	9.08625	33.8807
				436.798	9.05335	33.8602
				437.28	9.02446	33.8389
				437.762	9.00106	33.8167
				438.244	8.98375	33.7944
				438.726	8.97195	33.7728
				439.208	8.96383	33.753
				439.69	8.95655	33.7352
				440.173	8.94696	33.7186
				440.655	8.93216	33.7009
				441.137	8.91058	33.6791
				441.619	8.88245	33.6506
				442.101	8.84984	33.6147
				442.583	8.81556	33.5737
				443.065	8.78214	33.5317
				443.547	8.75084	33.4935
				444.029	8.7216	33.4623
				444.512	8.69369	33.4384
				444.994	8.66652	33.4203
				445.476	8.64017	33.4051
				445.958	8.61545	33.3904
				446.44	8.59347	33.3747
				446.922	8.575	33.3579
				447.404	8.56013	33.3404
				447.886	8.54806	33.323
				448.368	8.53749	33.3055
				448.851	8.52696	33.2873
				449.333	8.51521	33.2674
				449.815	8.50126	33.2452
				450.297	8.48412	33.2208
				450.779	8.46294	33.195
				451.261	8.43716	33.1688
				451.743	8.40724	33.1439
				452.226	8.3751	33.1215
				452.708	8.34394	33.1023
				453.19	8.31737	33.0867
				453.672	8.29782	33.0746
				454.154	8.28557	33.065
				454.636	8.2786	33.0567
				455.118	8.27315	33.0473
				455.6	8.26433	33.0331
				456.082	8.24717	33.0098
				456.565	8.21853	32.9743
				457.047	8.17892	32.9269
				457.529	8.1336	32.8735
				458.011	8.09051	32.8242
				458.493	8.05668	32.7887
				458.975	8.03484	32.7718
				459.457	8.02311	32.7713
				459.939	8.01723	32.7807
				460.421	8.01287	32.7923
				460.904	8.00726	32.7997
				461.386	7.99916	32.7994
				461.868	7.98882	32.7907
				462.35	7.97729	32.7762
				462.832	7.96564	32.7595
				463.314	7.95439	32.7444
				463.796	7.94341	32.7324
				464.278	7.93213	32.7233
				464.76	7.91999	32.7154
				465.243	7.90673	32.7069
				465.725	7.89242	32.6966
				466.207	7.87733	32.6845
				466.689	7.86182	32.6716
				467.171	7.84622	32.6591
				467.653	7.83094	32.6484
				468.135	7.81649	32.6403
				468.617	7.80355	32.6352
				469.099	7.7927	32.6334
				469.582	7.78416	32.6353
				470.064	7.77753	32.6405
				470.546	7.77169	32.6478
				471.028	7.76501	32.6547
				471.51	7.7559	32.6573
				471.992	7.74381	32.6524
				472.474	7.72978	32.6387
				472.957	7.71621	32.6191
				473.439	7.70544	32.5988
				473.921	7.69863	32.5836
				474.403	7.69512	32.577
				474.885	7.69308	32.5792
				475.367	7.69036	32.5881
				475.849	7.68553	32.6003
				476.331	7.67842	32.6128
				476.813	7.67019	32.6236
				477.296	7.66266	32.6328
				477.778	7.65738	32.6412
				478.26	7.65481	32.6501
				478.742	7.65386	32.6598
				479.224	7.65243	32.6692
				479.706	7.64817	32.677
				480.188	7.63966	32.6817
				480.67	7.62687	32.6837
				481.152	7.61111	32.6843
				481.635	7.5944	32.6862
				482.117	7.57876	32.6915
				482.599	7.56548	32.7005
				483.081	7.5549	32.7119
				483.563	7.54672	32.7225
				484.045	7.54047	32.7294
				484.527	7.53605	32.731
				485.009	7.53363	32.728
				485.491	7.5333	32.723
				485.974	7.5347	32.7187
				486.456	7.53678	32.717
				486.938	7.53814	32.7181
				487.42	7.53763	32.7206
				487.902	7.53471	32.7227
				488.384	7.52966	32.7234
				488.866	7.52328	32.7223
				489.348	7.51647	32.72
				489.831	7.50958	32.7172
				490.313	7.50228	32.7141
				490.795	7.49374	32.7104
				491.277	7.48326	32.7054
				491.759	7.47105	32.6992
				492.241	7.45854	32.6928
				492.723	7.44789	32.6885
				493.205	7.44116	32.6885
				493.688	7.43935	32.6939
				494.17	7.44187	32.7038
				494.652	7.44683	32.7157
				495.134	7.45182	32.7262
				495.616	7.45498	32.733
				496.098	7.45544	32.7354
				496.58	7.45359	32.7351
				497.062	7.45056	32.7344
				497.544	7.44768	32.736
				498.027	7.44567	32.7406
				498.509	7.44437	32.7469
				498.991	7.44282	32.752
				499.473	7.43975	32.7524
				499.955	7.43401	32.7459
				500.437	7.42496	32.7322
				500.919	7.41258	32.7134
				501.401	7.39746	32.6932
				501.884	7.38074	32.6762
				502.366	7.36378	32.6652
				502.848	7.34782	32.661
				503.33	7.33385	32.6622
				503.812	7.32247	32.6668
				504.294	7.31387	32.6727
				504.776	7.3078	32.6786
				505.258	7.30363	32.6834
				505.74	7.30036	32.6863
				506.223	7.29702	32.6864
				506.705	7.29305	32.6835
				507.187	7.28868	32.6782
				507.669	7.28484	32.6725
				508.151	7.28272	32.6688
				508.633	7.2831	32.6693
				509.115	7.2858	32.6746
				509.597	7.28974	32.6836
				510.079	7.29313	32.6935
				510.562	7.29434	32.7012
				511.044	7.2926	32.7043
				511.526	7.28827	32.7024
				512.008	7.28285	32.6973
				512.49	7.27806	32.6915
				512.972	7.27537	32.6877
				513.454	7.27514	32.6872
				513.936	7.27672	32.6892
				514.418	7.27858	32.692
				514.901	7.27906	32.6933
				515.383	7.27688	32.6919
				515.865	7.27147	32.6878
				516.347	7.26308	32.6825
				516.829	7.25258	32.6776
				517.311	7.24123	32.6743
				517.793	7.23027	32.6722
				518.275	7.22084	32.6702
				518.758	7.21397	32.6668
				519.24	7.21047	32.6619
				519.722	7.21084	32.6569
				520.204	7.21494	32.6537
				520.686	7.22189	32.6539
				521.168	7.23014	32.6578
				521.65	7.23775	32.6641
				522.132	7.24306	32.6703
				522.615	7.24488	32.6743
				523.097	7.24277	32.6746
				523.579	7.23693	32.671
				524.061	7.22809	32.665
				524.543	7.21726	32.6585
				525.025	7.20555	32.6537
				525.507	7.19427	32.6517
				525.989	7.18475	32.6529
				526.471	7.17815	32.6566
				526.954	7.17526	32.6624
				527.436	7.17621	32.6699
				527.918	7.18029	32.6789
				528.4	7.18611	32.6891
				528.882	7.19199	32.6996
				529.364	7.19644	32.7088
				529.846	7.19858	32.7153
				530.328	7.19842	32.7181
				530.811	7.1968	32.7174
				531.293	7.19495	32.7145
				531.775	7.19383	32.7113
				532.257	7.19369	32.7096
				532.739	7.19396	32.7102
				533.221	7.19373	32.7129
				533.703	7.19227	32.7165
				534.185	7.18964	32.7202
				534.667	7.18673	32.7235
				535.149	7.185	32.7269
				535.632	7.18575	32.7312
				536.114	7.18939	32.7371
				536.596	7.19523	32.7442
				537.078	7.20169	32.7518
				537.56	7.20709	32.7586
				538.042	7.21016	32.764
				538.524	7.21056	32.7683
				539.006	7.20877	32.7727
				539.489	7.20574	32.7788
				539.971	7.20242	32.7874
				540.453	7.19941	32.7984
				540.935	7.19701	32.8103
				541.417	7.19546	32.821
				541.899	7.19506	32.8289
				542.381	7.19632	32.8334
				542.863	7.19957	32.8349
				543.346	7.2047	32.835
				543.828	7.21078	32.8349
				544.31	7.2163	32.8356
				544.792	7.21962	32.837
				545.274	7.21963	32.8385
				545.756	7.21636	32.8398
				546.238	7.21108	32.8412
				546.72	7.20587	32.8437
				547.202	7.2026	32.8484
				547.685	7.20231	32.8559
				548.167	7.20491	32.8656
				548.649	7.20946	32.8762
				549.131	7.21485	32.8861
				549.613	7.22043	32.8943
				550.095	7.22631	32.9006
				550.577	7.2331	32.906
				551.059	7.24133	32.9116
				551.542	7.25088	32.9179
				552.024	7.26085	32.9244
				552.506	7.26983	32.9297
				552.988	7.27666	32.9327
				553.47	7.28091	32.9328
				553.952	7.28316	32.9309
				554.434	7.28468	32.929
				554.916	7.28688	32.9297
				555.398	7.29047	32.9347
				555.881	7.29518	32.9439
				556.363	7.29991	32.956
				556.845	7.30342	32.9687
				557.327	7.30508	32.9801
				557.809	7.3053	32.9895
				558.291	7.3054	32.9977
				558.773	7.30706	33.0061
				559.255	7.31161	33.0162
				559.737	7.31936	33.0285
				560.22	7.32953	33.0422
				560.702	7.34065	33.0556
				561.184	7.35127	33.0674
				561.666	7.36045	33.0768
				562.148	7.36797	33.084
				562.63	7.37422	33.0903
				563.112	7.37973	33.0966
				563.594	7.38484	33.1035
				564.077	7.38947	33.1107
				564.559	7.39327	33.1176
				565.041	7.3959	33.1237
				565.523	7.39733	33.1291
				566.005	7.39791	33.135
				566.487	7.39827	33.1428
				566.969	7.39907	33.1535
				567.451	7.40083	33.1671
				567.933	7.40387	33.1826
				568.416	7.40832	33.1983
				568.898	7.41433	33.2126
				569.38	7.42207	33.2249
				569.862	7.43168	33.2359
				570.344	7.44309	33.2468
				570.826	7.45582	33.259
				571.308	7.46911	33.2728
				571.79	7.48198	33.2879
				572.273	7.49364	33.3032
				572.755	7.50359	33.3173
				573.237	7.5117	33.3295
				573.719	7.518	33.3396
				574.201	7.52257	33.348
				574.683	7.52542	33.3554
				575.165	7.52658	33.3627
				575.647	7.52637	33.3702
				576.13	7.52559	33.3786
				576.612	7.5254	33.3879
				577.094	7.52711	33.3986
				577.576	7.53157	33.4108
				578.058	7.53886	33.4244
				578.54	7.54819	33.4386
				579.022	7.55824	33.4524
				579.504	7.56769	33.4646
				579.986	7.57574	33.4744
				580.468	7.58252	33.4821
				580.951	7.58892	33.4888
				581.433	7.5962	33.4963
				581.915	7.60516	33.5058
				582.397	7.61569	33.5178
				582.879	7.62677	33.5314
				583.361	7.63697	33.5451
				583.843	7.6451	33.5575
				584.325	7.65074	33.5678
				584.808	7.65446	33.5766
				585.29	7.65754	33.5852
				585.772	7.66142	33.5954
				586.254	7.66701	33.6083
				586.736	7.67439	33.6241
				587.218	7.68328	33.6423
				587.7	7.69233	33.6611
				588.182	7.70066	33.6795
				588.664	7.70778	33.697
				589.147	7.7137	33.7138
				589.629	7.71853	33.7299
				590.111	7.72233	33.7454
				590.593	7.72497	33.7594
				591.075	7.72629	33.7714
				591.557	7.72639	33.7809
				592.039	7.72584	33.7887
				592.521	7.72562	33.7964
				593.004	7.7267	33.8055
				593.486	7.72961	33.8171
				593.968	7.73419	33.8307
				594.45	7.73971	33.8445
				594.932	7.74525	33.8564
				595.414	7.75013	33.8648
				595.896	7.75424	33.8696
				596.378	7.75796	33.8725
				596.861	7.76188	33.8759
				597.343	7.76622	33.8822
				597.825	7.77067	33.8927
				598.307	7.77436	33.9068
				598.789	7.77638	33.9222
				599.271	7.77627	33.9367
				599.753	7.77454	33.9483
				600.235	7.77253	33.9568
				600.717	7.772	33.9636
				601.199	7.77437	33.9707
				601.682	7.77995	33.9795
				602.164	7.78791	33.9903
				602.646	7.79655	34.0024
				603.128	7.80413	34.0142
				603.61	7.80934	34.0248
				604.092	7.81175	34.0342
				604.574	7.81179	34.0433
				605.057	7.81033	34.0536
				605.539	7.80823	34.0664
				606.021	7.80598	34.0817
				606.503	7.80375	34.0988
				606.985	7.80159	34.1162
				607.467	7.79976	34.1329
				607.949	7.79881	34.1486
				608.431	7.79941	34.1637
				608.913	7.80197	34.179
				609.395	7.80637	34.1954
				609.878	7.81187	34.2128
				610.36	7.81737	34.2305
				610.842	7.82181	34.2476
				611.324	7.82466	34.2635
				611.806	7.82602	34.2784
				612.288	7.82645	34.2932
				612.77	7.82662	34.3089
				613.252	7.82699	34.3264
				613.735	7.82765	34.3457
				614.217	7.82852	34.3663
				614.699	7.82963	34.3873
				615.181	7.83139	34.4085
				615.663	7.83452	34.4297
				616.145	7.83977	34.4516
				616.627	7.8474	34.4746
				617.109	7.85679	34.4984
				617.591	7.8666	34.522
				618.074	7.87537	34.544
				618.556	7.88222	34.5635
				619.038	7.88725	34.5806
				619.52	7.8915	34.5966
				620.002	7.89648	34.6133
				620.484	7.90358	34.6324
				620.966	7.91343	34.6549
				621.448	7.92573	34.6805
				621.931	7.93942	34.7081
				622.413	7.95325	34.7358
				622.895	7.96637	34.7623
				623.377	7.97867	34.7868
				623.859	7.9908	34.8098
				624.341	8.00385	34.8322
				624.823	8.01888	34.8552
				625.305	8.03643	34.8795
				625.788	8.05649	34.905
				626.27	8.07858	34.9314
				626.752	8.10207	34.9583
				627.234	8.12644	34.9857
				627.716	8.15132	35.014
				628.198	8.1765	35.0437
				628.68	8.20183	35.0747
				629.162	8.22717	35.1067
				629.644	8.25249	35.1388
				630.126	8.27794	35.1698
				630.609	8.30392	35.1992
				631.091	8.33085	35.2272
				631.573	8.35901	35.2547
				632.055	8.38824	35.2827
				632.537	8.41787	35.3119
				633.019	8.44686	35.3425
				633.501	8.47423	35.3737
				633.984	8.49953	35.4044
				634.466	8.52305	35.4341
				634.948	8.54579	35.4629
				635.43	8.56909	35.4917
				635.912	8.59407	35.5222
				636.394	8.62115	35.5553
				636.876	8.64997	35.5915
				637.358	8.67956	35.63
				637.84	8.70886	35.6695
				638.322	8.7371	35.7084
				638.805	8.76396	35.7459
				639.287	8.78958	35.7817
				639.769	8.81424	35.8163
				640.251	8.83808	35.8504
				640.733	8.86099	35.884
				641.215	8.88266	35.9172
				641.697	8.90278	35.9492
				642.179	8.92136	35.9797
				642.662	8.93873	36.0087
				643.144	8.95555	36.0369
				643.626	8.97244	36.0656
				644.108	8.98977	36.0957
				644.59	9.0075	36.1281
				645.072	9.02531	36.1626
				645.554	9.04273	36.1985
				646.036	9.0595	36.2348
				646.519	9.07563	36.2708
				647.001	9.09137	36.3062
				647.483	9.10696	36.341
				647.965	9.12235	36.375
				648.447	9.13718	36.4081
				648.929	9.15087	36.4397
				649.411	9.16305	36.4693
				649.893	9.17378	36.4965
				650.375	9.18373	36.5218
				650.857	9.19397	36.546
				651.34	9.20565	36.5705
				651.822	9.21947	36.5961
				652.304	9.23558	36.6235
				652.786	9.25352	36.6522
				653.268	9.27253	36.6817
				653.75	9.29193	36.7112
				654.232	9.31135	36.7404
				654.715	9.3308	36.7697
				655.197	9.35047	36.7997
				655.679	9.37046	36.8309
				656.161	9.39064	36.8631
				656.643	9.41065	36.8954
				657.125	9.43016	36.9268
				657.607	9.44918	36.9561
				658.089	9.46822	36.9832
				658.571	9.48821	37.0089
				659.053	9.51006	37.0344
				659.536	9.53437	37.0611
				660.018	9.56099	37.0899
				660.5	9.58915	37.1202
				660.982	9.61775	37.1506
				661.464	9.64598	37.18
				661.946	9.67366	37.2077
				662.428	9.70144	37.2345
				662.91	9.7304	37.2622
				663.393	9.76152	37.2932
				663.875	9.79503	37.3289
				664.357	9.83025	37.369
				664.839	9.86558	37.4115
				665.321	9.8989	37.4528
				665.803	9.92858	37.4892
				666.285	9.95371	37.5177
				666.767	9.97521	37.5385
				667.25	9.9961	37.5565
				667.732	10.0205	37.5804
				668.214	10.049	37.613
				668.696	10.077	37.6458
				669.178	10.1022	37.6735
				669.66	10.1271	37.6996
				670.142	10.1543	37.7292
				670.624	10.1826	37.7616
				671.106	10.2098	37.794
				671.589	10.2345	37.8244
				672.071	10.2565	37.8522
				672.553	10.2767	37.8783
				673.035	10.2967	37.9044
				673.517	10.3178	37.9319
				673.999	10.3408	37.9616
				674.481	10.3653	37.9931
				674.963	10.3903	38.0258
				675.446	10.4151	38.0586
				675.928	10.4391	38.0911
				676.41	10.4624	38.1231
				676.892	10.4855	38.1548
				677.374	10.5089	38.1863
				677.856	10.5328	38.2176
				678.338	10.5566	38.2483
				678.82	10.5798	38.278
				679.302	10.6014	38.3064
				679.784	10.6211	38.3336
				680.267	10.6389	38.36
				680.749	10.6554	38.3863
				681.231	10.6713	38.4131
				681.713	10.6874	38.4404
				682.195	10.7038	38.4682
				682.677	10.7208	38.4958
				683.159	10.738	38.5228
				683.641	10.7555	38.5489
				684.124	10.7732	38.574
				684.606	10.7913	38.5985
				685.088	10.8099	38.6228
				685.57	10.8288	38.6472
				686.052	10.8476	38.6719
				686.534	10.8659	38.6965
				687.016	10.8833	38.7207
				687.498	10.8997	38.744
				687.981	10.9154	38.7662
				688.463	10.9308	38.7873
				688.945	10.9467	38.8076
				689.427	10.9632	38.8275
				689.909	10.9803	38.8477
				690.391	10.9977	38.8685
				690.873	11.015	38.8904
				691.355	11.0319	38.9133
				691.837	11.0485	38.9371
				692.32	11.0648	38.9613
				692.802	11.0813	38.9853
				693.284	11.0978	39.0087
				693.766	11.1144	39.0311
				694.248	11.1305	39.0527
				694.73	11.146	39.0739
				695.212	11.1606	39.0955
				695.694	11.1746	39.1181
				696.177	11.1885	39.1422
				696.659	11.2029	39.168
				697.141	11.2183	39.1952
				697.623	11.2347	39.2234
				698.105	11.2521	39.252
				698.587	11.2701	39.2808
				699.069	11.2884	39.3097
				699.551	11.3067	39.3389
				700.033	11.3251	39.3685
				700.516	11.3437	39.3986
				700.998	11.3627	39.4293
				701.48	11.3822	39.4601
				701.962	11.402	39.4909
				702.444	11.4218	39.5213
				702.926	11.4413	39.551
				703.408	11.4602	39.5798
				703.89	11.4784	39.6076
				704.372	11.496	39.6342
				704.855	11.5132	39.6598
				705.337	11.5306	39.6845
				705.819	11.5484	39.7088
				706.301	11.5671	39.7332
				706.783	11.5868	39.7582
				707.265	11.6077	39.7842
				707.747	11.6294	39.8112
				708.229	11.6514	39.839
				708.712	11.6733	39.8672
				709.194	11.6944	39.8952
				709.676	11.7145	39.9229
				710.158	11.7333	39.9501
				710.64	11.751	39.9771
				711.122	11.7677	40.0041
				711.604	11.7839	40.0313
				712.086	11.7997	40.0587
				712.568	11.8156	40.0863
				713.051	11.8317	40.1136
				713.533	11.8483	40.1406
				714.015	11.8657	40.167
				714.497	11.884	40.1929
				714.979	11.9033	40.2185
				715.461	11.9237	40.2444
				715.943	11.9449	40.2711
				716.425	11.9669	40.2994
				716.908	11.9895	40.3297
				717.39	12.0128	40.3625
				717.872	12.0367	40.3976
				718.354	12.0612	40.4344
				718.836	12.0858	40.4713
				719.318	12.1099	40.5065
				719.8	12.1324	40.5381
				720.282	12.1526	40.5648
				720.764	12.17	40.5867
				721.247	12.1848	40.6054
				721.729	12.1982	40.6231
				722.211	12.2111	40.6423
				722.693	12.2248	40.6648
				723.175	12.2399	40.691
				723.657	12.2565	40.7205
				724.139	12.2745	40.7519
				724.621	12.2936	40.7839
				725.104	12.3136	40.8153
				725.586	12.3346	40.8459
				726.068	12.3567	40.8757
				726.55	12.38	40.9054
				727.032	12.4042	40.9354
				727.514	12.4287	40.9658
				727.996	12.4527	40.9965
				728.478	12.4755	41.027
				728.96	12.4968	41.0568
				729.443	12.5168	41.0857
				729.925	12.5365	41.1139
				730.407	12.5567	41.1417
				730.889	12.5784	41.1695
				731.371	12.6017	41.1975
				731.853	12.6263	41.2258
				732.335	12.6512	41.2546
				732.817	12.6758	41.2836
				733.299	12.6995	41.3129
				733.782	12.7222	41.3425
				734.264	12.7444	41.3722
				734.746	12.7666	41.4016
				735.228	12.7895	41.4306
				735.71	12.8133	41.4589
				736.192	12.8381	41.4866
				736.674	12.8635	41.5142
				737.156	12.8893	41.5422
				737.639	12.9152	41.5713
				738.121	12.9409	41.6017
				738.603	12.9662	41.6334
				739.085	12.9909	41.6658
				739.567	13.015	41.6982
				740.049	13.0384	41.7301
				740.531	13.0614	41.7612
				741.013	13.0843	41.7916
				741.495	13.1075	41.822
				741.978	13.1311	41.8525
				742.46	13.1551	41.8835
				742.942	13.1792	41.9148
				743.424	13.2032	41.946
				743.906	13.2267	41.977
				744.388	13.2501	42.0078
				744.87	13.2736	42.0383
				745.352	13.298	42.0689
				745.835	13.3237	42.0998
				746.317	13.3507	42.1311
				746.799	13.3788	42.1624
				747.281	13.407	42.1937
				747.763	13.4348	42.225
				748.245	13.4617	42.2565
				748.727	13.4878	42.2888
				749.209	13.5137	42.3223
				749.692	13.5401	42.3572
				750.174	13.5673	42.393
				750.656	13.5954	42.4292
				751.138	13.6239	42.4649
				751.62	13.6522	42.4996
				752.102	13.6799	42.5331
				752.584	13.7065	42.5659
				753.066	13.7324	42.5985
				753.548	13.7579	42.6313
				754.03	13.7834	42.6642
				754.513	13.8093	42.6971
				754.995	13.8359	42.7294
				755.477	13.8632	42.7611
				755.959	13.8913	42.7923
				756.441	13.9206	42.8235
				756.923	13.951	42.8556
				757.405	13.9826	42.8887
				757.888	14.015	42.9228
				758.37	14.0474	42.9572
				758.852	14.0791	42.9912
				759.334	14.1095	43.0241
				759.816	14.1384	43.056
				760.298	14.1662	43.0874
				760.78	14.1934	43.119
				761.262	14.2204	43.1514
				761.744	14.2478	43.1848
				762.226	14.2757	43.2189
				762.709	14.3039	43.2531
				763.191	14.3325	43.2868
				763.673	14.3613	43.3195
				764.155	14.3905	43.3514
				764.637	14.4202	43.3826
				765.119	14.4506	43.4135
				765.601	14.4811	43.4441
				766.083	14.5114	43.4744
				766.566	14.5408	43.5045
				767.048	14.5691	43.5344
				767.53	14.5963	43.5647
				768.012	14.6232	43.5958
				768.494	14.6505	43.6281
				768.976	14.6791	43.6614
				769.458	14.709	43.6952
				769.94	14.74	43.7284
				770.423	14.7714	43.7599
				770.905	14.8025	43.789
				771.387	14.8328	43.8158
				771.869	14.8624	43.8406
				772.351	14.8916	43.8642
				772.833	14.9208	43.8867
				773.315	14.9502	43.9086
				773.797	14.9793	43.9294
				774.279	15.0078	43.9493
				774.761	15.0353	43.9684
				775.244	15.0619	43.9876
				775.726	15.0882	44.008
				776.208	15.1151	44.0307
				776.69	15.1435	44.0561
				777.172	15.1737	44.084
				777.654	15.2057	44.1136
				778.136	15.2389	44.1438
				778.619	15.2725	44.1741
				779.101	15.3061	44.2045
				779.583	15.3396	44.2355
				780.065	15.3734	44.2679
				780.547	15.4077	44.3021
				781.029	15.4428	44.338
				781.511	15.4786	44.3751
				781.993	15.515	44.4128
				782.475	15.5516	44.4509
				782.957	15.5885	44.4895
				783.44	15.626	44.5292
				783.922	15.6643	44.5705
				784.404	15.7033	44.6133
				784.886	15.7426	44.6569
				785.368	15.7814	44.7001
				785.85	15.8189	44.7416
				786.332	15.8545	44.7807
				786.814	15.8887	44.8172
				787.297	15.922	44.8519
				787.779	15.9558	44.8855
				788.261	15.9909	44.9185
				788.743	16.0275	44.9508
				789.225	16.0651	44.9818
				789.707	16.103	45.011
				790.189	16.1401	45.0385
				790.671	16.1762	45.065
				791.154	16.2115	45.0917
				791.636	16.2464	45.1198
				792.118	16.2814	45.1495
				792.6	16.3167	45.1805
				793.082	16.3519	45.2114
				793.564	16.3863	45.2408
				794.046	16.4195	45.268
				794.528	16.4516	45.2933
				795.01	16.4833	45.3179
				795.493	16.5154	45.343
				795.975	16.5486	45.3697
				796.457	16.5829	45.398
				796.939	16.618	45.4275
				797.421	16.6529	45.4573
				797.903	16.6873	45.4872
				798.385	16.7213	45.5179
				798.867	16.7556	45.5506
				799.35	16.7914	45.5867
				799.832	16.8292	45.6269
				800.314	16.8694	45.6711
				800.796	16.9113	45.718
				801.278	16.954	45.7664
				801.76	16.9966	45.8153
				802.242	17.039	45.8644
				802.724	17.0814	45.9144
				803.206	17.1246	45.9659
				803.688	17.1689	46.0192
				804.171	17.2145	46.0738
				804.653	17.2608	46.1286
				805.135	17.3071	46.1826
				805.617	17.353	46.2351
				806.099	17.3987	46.2867
				806.581	17.4446	46.3382
				807.063	17.4912	46.3906
				807.545	17.5387	46.444
				808.028	17.5865	46.4978
				808.51	17.6337	46.5504
				808.992	17.6793	46.6006
				809.474	17.7231	46.648
				809.956	17.7656	46.6934
				810.438	17.808	46.7383
				810.92	17.8515	46.7845
				811.402	17.8965	46.8329
				811.885	17.9425	46.8831
				812.367	17.9883	46.9338
				812.849	18.0323	46.983
				813.331	18.0736	47.0296
				813.813	18.1124	47.0734
				814.295	18.1501	47.1149
				814.777	18.1883	47.1555
				815.259	18.2281	47.1959
				815.741	18.2699	47.2364
				816.224	18.3128	47.2763
				816.706	18.3558	47.3153
				817.188	18.3977	47.3532
				817.67	18.4382	47.3907
				818.152	18.4776	47.4288
				818.634	18.5166	47.4686
				819.116	18.5557	47.5104
				819.598	18.5948	47.5535
				820.081	18.6331	47.5964
				820.563	18.67	47.638
				821.045	18.7049	47.6776
				821.527	18.7383	47.7159
				822.009	18.7711	47.7539
				822.491	18.8042	47.7929
				822.973	18.8379	47.8333
				823.455	18.872	47.8747
				823.937	18.9054	47.9161
				824.42	18.9369	47.9563
				824.902	18.966	47.9953
				825.384	18.9934	48.0336
				825.866	19.0201	48.0727
				826.348	19.0477	48.1136
				826.83	19.0768	48.1565
				827.312	19.1076	48.2004
				827.794	19.1392	48.2437
				828.277	19.171	48.2848
				828.759	19.2025	48.3233
				829.241	19.2343	48.3598
				829.723	19.2678	48.396
				830.205	19.3043	48.4335
				830.687	19.3446	48.473
				831.169	19.3882	48.5141
				831.651	19.4342	48.5552
				832.133	19.4811	48.5949
				832.615	19.5277	48.6322
				833.098	19.5739	48.6672
				833.58	19.6198	48.7011
				834.062	19.666	48.7349
				834.544	19.7121	48.7693
				835.026	19.7569	48.8041
				835.508	19.7988	48.8383
				835.99	19.8364	48.8713
				836.472	19.8692	48.903
				836.955	19.8984	48.9344
				837.437	19.9265	48.9668
				837.919	19.9562	49.0016
				838.401	19.9899	49.0388
				838.883	20.0285	49.0775
				839.365	20.0717	49.1159
				839.847	20.1182	49.1523
				840.329	20.1668	49.1861
				840.812	20.2161	49.2178
				841.294	20.2657	49.2488
				841.776	20.315	49.2807
				842.258	20.3635	49.3139
				842.74	20.4102	49.3482
				843.222	20.4539	49.3824
				843.704	20.4942	49.4153
				844.186	20.5314	49.4464
				844.668	20.5668	49.4764
				845.151	20.6024	49.5066
				845.633	20.6399	49.5382
				846.115	20.68	49.5716
				846.597	20.7219	49.606
				847.079	20.764	49.6403
				847.561	20.8045	49.6731
				848.043	20.8423	49.704
				848.525	20.8779	49.7336
				849.008	20.9125	49.7631
				849.49	20.9477	49.7933
				849.972	20.9844	49.8243
				850.454	21.0225	49.8552
				850.936	21.061	49.8842
				851.418	21.0986	49.9104
				851.9	21.1343	49.9336
				852.382	21.1684	49.9549
				852.864	21.2016	49.9761
				853.347	21.2352	49.9988
				853.829	21.2696	50.0234
				854.311	21.3045	50.049
				854.793	21.3389	50.0742
				855.275	21.3716	50.0975
				855.757	21.4024	50.1185
				856.239	21.432	50.1381
				856.721	21.4616	50.1579
				857.203	21.4926	50.1793
				857.686	21.5256	50.2026
				858.168	21.5602	50.2272
				858.65	21.5951	50.2516
				859.132	21.6288	50.2744
				859.614	21.6605	50.2953
				860.096	21.6906	50.3152
				860.578	21.7201	50.3355
				861.06	21.7503	50.3571
				861.543	21.7815	50.3801
				862.025	21.8134	50.4034
				862.507	21.8448	50.4251
				862.989	21.8746	50.4439
				863.471	21.9025	50.4597
				863.953	21.9291	50.4736
				864.435	21.9558	50.4878
				864.917	21.9839	50.5041
				865.399	22.014	50.523
				865.882	22.0452	50.5438
				866.364	22.0762	50.5647
				866.846	22.1058	50.5842
				867.328	22.1333	50.6018
				867.81	22.1595	50.6182
				868.292	22.1858	50.6349
				868.774	22.2133	50.6533
				869.256	22.2427	50.6739
				869.739	22.273	50.6959
				870.221	22.3029	50.7176
				870.703	22.3308	50.7377
				871.185	22.3561	50.7557
				871.667	22.3796	50.7722
				872.149	22.4025	50.7885
				872.631	22.4264	50.8057
				873.113	22.4517	50.824
				873.596	22.478	50.8426
				874.078	22.5037	50.8599
				874.56	22.5275	50.875
				875.042	22.5491	50.888
				875.524	22.5692	50.9004
				876.006	22.5893	50.9142
				876.488	22.6109	50.9306
				876.97	22.6348	50.9499
				877.452	22.6601	50.9708
				877.934	22.6855	50.9911
				878.417	22.7095	51.009
				878.899	22.7313	51.024
				879.381	22.7516	51.0369
				879.863	22.7717	51.0494
				880.345	22.793	51.0631
				880.827	22.816	51.0785
				881.309	22.8402	51.095
				881.791	22.8643	51.111
				882.274	22.887	51.1253
				882.756	22.9077	51.1377
				883.238	22.9269	51.149
				883.72	22.9459	51.161
				884.202	22.966	51.1748
				884.684	22.9873	51.1908
				885.166	23.0093	51.2079
				885.648	23.0306	51.2241
				886.13	23.0498	51.2379
				886.613	23.0667	51.2487
				887.095	23.0822	51.257
				887.577	23.0978	51.2643
				888.059	23.1148	51.2719
				888.541	23.1336	51.28
				889.023	23.1535	51.2881
				889.505	23.1726	51.2951
				889.987	23.1895	51.2999
				890.47	23.2033	51.3028
				890.952	23.2149	51.3049
				891.434	23.2256	51.308
				891.916	23.237	51.3132
				892.398	23.2498	51.3207
				892.88	23.2634	51.3292
				893.362	23.2767	51.337
				893.844	23.2885	51.3427
				894.326	23.2985	51.3461
				894.808	23.3074	51.3484
				895.291	23.317	51.3514
				895.773	23.3284	51.3566
				896.255	23.3424	51.3643
				896.737	23.358	51.3737
				897.219	23.3739	51.3831
				897.701	23.3885	51.391
				898.183	23.4009	51.3969
				898.665	23.4114	51.4013
				899.148	23.4212	51.4054
				899.63	23.4314	51.4103
				900.112	23.4423	51.4162
				900.594	23.4534	51.4223
				901.076	23.4637	51.4273
				901.558	23.4722	51.4306
				902.04	23.4788	51.4322
				902.522	23.4845	51.4332
				903.005	23.4907	51.4352
				903.487	23.4986	51.4392
				903.969	23.5083	51.4451
				904.451	23.519	51.4518
				904.933	23.5291	51.4577
				905.415	23.5371	51.4616
				905.897	23.5426	51.4635
				906.379	23.5465	51.4645
				906.861	23.55	51.4659
				907.344	23.5546	51.4687
				907.826	23.5606	51.4728
				908.308	23.5674	51.477
				908.79	23.5737	51.4798
				909.272	23.5784	51.4803
				909.754	23.581	51.4786
				910.236	23.5824	51.4762
				910.718	23.5841	51.475
				911.201	23.587	51.4761
				911.683	23.5915	51.4796
				912.165	23.5967	51.4841
				912.647	23.6009	51.4879
				913.129	23.6028	51.4892
				913.611	23.602	51.488
				914.093	23.5989	51.485
				914.575	23.5949	51.4816
				915.057	23.5912	51.4791
				915.54	23.5881	51.4775
				916.022	23.5851	51.4759
				916.504	23.5811	51.4731
				916.986	23.5751	51.4682
				917.468	23.5671	51.4616
				917.95	23.5578	51.4546
				918.432	23.5486	51.449
				918.914	23.5404	51.446
				919.396	23.5331	51.4456
				919.879	23.5258	51.4464
				920.361	23.5167	51.4468
				920.843	23.5046	51.4453
				921.325	23.4892	51.4418
				921.807	23.4713	51.4372
				922.289	23.4523	51.4329
				922.771	23.4335	51.43
				923.253	23.4151	51.4283
				923.736	23.3964	51.4268
				924.218	23.3763	51.424
				924.7	23.354	51.4188
				925.182	23.3293	51.4116
				925.664	23.3036	51.4034
				926.146	23.2786	51.3962
				926.628	23.256	51.391
				927.11	23.2364	51.3879
				927.592	23.2197	51.3856
				928.075	23.2053	51.3826
				928.557	23.1925	51.3775
				929.039	23.1815	51.3703
				929.521	23.1736	51.3621
				930.003	23.1699	51.3544
				930.485	23.1713	51.3485
				930.967	23.1774	51.3444
				931.449	23.1868	51.3412
				931.932	23.1974	51.3372
				932.414	23.2074	51.3314
				932.896	23.216	51.3236
				933.378	23.2237	51.3149
				933.86	23.2318	51.3067
				934.342	23.2413	51.3002
				934.824	23.2524	51.2953
				935.306	23.2645	51.2912
				935.788	23.276	51.2861
				936.271	23.2857	51.279
				936.753	23.2931	51.2699
				937.235	23.2988	51.2596
				937.717	23.3038	51.2495
				938.199	23.309	51.2407
				938.681	23.3144	51.2333
				939.163	23.3192	51.2262
				939.645	23.3221	51.2184
				940.128	23.3222	51.2087
				940.61	23.3194	51.1972
				941.092	23.3148	51.1849
				941.574	23.3099	51.173
				942.056	23.3057	51.1622
				942.538	23.3027	51.1525
				943.02	23.3	51.1426
				943.502	23.2963	51.1314
				943.984	23.2907	51.118
				944.467	23.283	51.1027
				944.949	23.274	51.0867
				945.431	23.2651	51.0717
				945.913	23.2573	51.0583
				946.395	23.2508	51.0466
				946.877	23.2447	51.035
				947.359	23.2375	51.0222
				947.841	23.2284	51.0069
				948.323	23.2171	50.9892
				948.806	23.2045	50.9703
				949.288	23.1921	50.9516
				949.77	23.1812	50.9342
				950.252	23.172	50.9181
				950.734	23.1636	50.9025
				951.216	23.1547	50.886
				951.698	23.1438	50.8675
				952.18	23.1305	50.8471
				952.663	23.1153	50.8255
				953.145	23.0992	50.804
				953.627	23.0834	50.7833
				954.109	23.0684	50.7633
				954.591	23.054	50.743
				955.073	23.0393	50.7213
				955.555	23.0239	50.6975
				956.037	23.0078	50.6721
				956.519	22.9917	50.6463
				957.002	22.9766	50.6213
				957.484	22.9631	50.5979
				957.966	22.9507	50.5758
				958.448	22.9386	50.5537
				958.93	22.9251	50.5302
				959.412	22.9095	50.5043
				959.894	22.8918	50.4761
				960.376	22.8727	50.4468
				960.859	22.8538	50.4177
				961.341	22.836	50.3895
				961.823	22.8196	50.3621
				962.305	22.8037	50.3343
				962.787	22.7872	50.3047
				963.269	22.7691	50.2726
				963.751	22.7493	50.2381
				964.233	22.7284	50.2025
				964.716	22.7074	50.1672
				965.198	22.6871	50.1329
				965.68	22.6673	50.0996
				966.162	22.6474	50.0661
				966.644	22.626	50.0311
				967.126	22.6024	49.9938
				967.608	22.5769	49.9542
				968.09	22.5503	49.9134
				968.572	22.5239	49.8726
				969.054	22.4987	49.8325
				969.537	22.4747	49.793
				970.019	22.451	49.7531
				970.501	22.4262	49.7114
				970.983	22.3994	49.6672
				971.465	22.3703	49.6206
				971.947	22.3397	49.5726
				972.429	22.3085	49.5245
				972.911	22.2774	49.4771
				973.394	22.2464	49.4303
				973.876	22.2146	49.3832
				974.358	22.1807	49.3348
				974.84	22.1441	49.2843
				975.322	22.1049	49.232
				975.804	22.0638	49.1786
				976.286	22.0223	49.1251
				976.768	21.9812	49.0719
				977.25	21.9405	49.0184
				977.733	21.8996	48.9635
				978.215	21.8572	48.9058
				978.697	21.8128	48.8449
				979.179	21.7665	48.7811
				979.661	21.7194	48.7154
				980.143	21.673	48.6489
				980.625	21.6283	48.582
				981.107	21.5857	48.5139
				981.59	21.5443	48.4431
				982.072	21.5032	48.3676
				982.554	21.4612	48.2865
				983.036	21.4182	48.1992
				983.518	21.3747	48.1064
				984	21.3317	48.0089
				984.482	21.29	47.9067
				984.964	21.2498	47.7992
				985.447	21.2103	47.6846
				985.929	21.1707	47.5608
				986.411	21.1304	47.426
				986.893	21.0896	47.2791
				987.375	21.0496	47.1192
				987.857	21.012	46.9458
				988.339	20.9783	46.7577
				988.821	20.9494	46.5532
				989.303	20.9254	46.3302
				989.785	20.9056	46.0872
				990.268	20.8895	45.8237
				990.75	20.8769	45.541
				991.232	20.8678	45.2416
				991.714	20.8628	44.9287
				992.196	20.862	44.6052
				992.678	20.8647	44.2736
				993.16	20.8698	43.9352
				993.643	20.8758	43.5904
				994.125	20.8813	43.2395
				994.607	20.8856	42.8825
				995.089	20.8886	42.5198
				995.571	20.8908	42.1521
				996.053	20.8923	41.7807
				996.535	20.8928	41.4072
				997.017	20.8916	41.0343
				997.499	20.8876	40.6654
				997.981	20.8805	40.3048
				998.464	20.8705	39.957
				998.946	20.8585	39.6268
				999.428	20.8456	39.3183
				999.91	20.8326	39.0352
				1000.39	20.8195	38.7804
				1000.87	20.8058	38.556
				1001.36	20.7905	38.3638
				1001.84	20.7729	38.2047
				1002.32	20.7531	38.0791
				1002.8	20.7316	37.9867
				1003.28	20.7095	37.9268
				1003.77	20.6874	37.8982
				1004.25	20.6654	37.8994
				1004.73	20.6428	37.9291
				1005.21	20.6188	37.9858
				1005.7	20.5926	38.068
				1006.18	20.5643	38.1745
				1006.66	20.5342	38.3033
				1007.14	20.503	38.4524
				1007.62	20.4713	38.6195
				1008.11	20.4387	38.8018
				1008.59	20.4045	38.9967
				1009.07	20.3679	39.2022
				1009.55	20.3285	39.4169
				1010.03	20.2863	39.6403
				1010.52	20.2423	39.8723
				1011	20.1973	40.1127
				1011.48	20.1522	40.3602
				1011.96	20.1068	40.6123
				1012.45	20.0605	40.8646
				1012.93	20.0127	41.1119
				1013.41	19.9629	41.349
				1013.89	19.9115	41.5715
				1014.37	19.8595	41.7771
				1014.86	19.8078	41.9654
				1015.34	19.7575	42.1379
				1015.82	19.7084	42.297
				1016.3	19.6603	42.4454
				1016.78	19.6125	42.5855
				1017.27	19.5648	42.7185
				1017.75	19.5178	42.8447
				1018.23	19.4724	42.9629
				1018.71	19.4301	43.0707
				1019.2	19.3916	43.1643
				1019.68	19.3574	43.2394
				1020.16	19.3268	43.2918
				1020.64	19.2994	43.3184
				1021.12	19.2746	43.3177
				1021.61	19.2525	43.2906
				1022.09	19.2339	43.2395
				1022.57	19.2193	43.1688
				1023.05	19.2089	43.083
				1023.53	19.202	42.9878
				1024.02	19.1973	42.8887
				1024.5	19.1935	42.7913
				1024.98	19.1894	42.702
				1025.46	19.1847	42.6271
				1025.94	19.18	42.5725
				1026.43	19.1759	42.5435
				1026.91	19.173	42.5437
				1027.39	19.1714	42.5752
				1027.87	19.1702	42.6384
				1028.36	19.1686	42.7319
				1028.84	19.1658	42.8532
				1029.32	19.1615	42.9982
				1029.8	19.156	43.1622
				1030.28	19.1496	43.3392
				1030.77	19.1425	43.5223
				1031.25	19.1343	43.7045
				1031.73	19.1243	43.8788
				1032.21	19.1119	44.0393
				1032.69	19.097	44.1825
				1033.18	19.08	44.3069
				1033.66	19.0621	44.4129
				1034.14	19.0443	44.5021
				1034.62	19.0269	44.5762
				1035.1	19.0098	44.6367
				1035.59	18.9919	44.6843
				1036.07	18.9723	44.72
				1036.55	18.9505	44.7449
				1037.03	18.9268	44.7607
				1037.52	18.9022	44.7697
				1038	18.8777	44.7737
				1038.48	18.8539	44.7738
				1038.96	18.8302	44.7702
				1039.44	18.8058	44.7621
				1039.93	18.7792	44.7489
				1040.41	18.7494	44.7302
				1040.89	18.7164	44.7065
				1041.37	18.6808	44.679
				1041.85	18.6436	44.6493
				1042.34	18.6055	44.6185
				1042.82	18.5667	44.5872
				1043.3	18.5267	44.5557
				1043.78	18.4848	44.5239
				1044.27	18.4403	44.4922
				1044.75	18.3933	44.4613
				1045.23	18.3443	44.4324
				1045.71	18.2943	44.4061
				1046.19	18.2439	44.3827
				1046.67	18.1933	44.3616
				1047.16	18.1423	44.3413
				1047.64	18.0907	44.3207
				1048.12	18.0384	44.2988
				1048.6	17.9862	44.2754
				1049.09	17.9351	44.2508
				1049.57	17.8861	44.2255
				1050.05	17.84	44.1997
				1050.53	17.797	44.1731
				1051.01	17.7567	44.1455
				1051.5	17.7183	44.1164
				1051.98	17.6814	44.0862
				1052.46	17.646	44.0554
				1052.94	17.6125	44.0252
				1053.42	17.5813	43.9962
				1053.91	17.5525	43.9687
				1054.39	17.5256	43.9418
				1054.87	17.4999	43.9147
				1055.35	17.4743	43.8862
				1055.84	17.4483	43.8559
				1056.32	17.4216	43.8241
				1056.8	17.3948	43.7917
				1057.28	17.3683	43.7595
				1057.76	17.3423	43.7281
				1058.25	17.3164	43.6973
				1058.73	17.2899	43.6665
				1059.21	17.2616	43.6353
				1059.69	17.231	43.6036
				1060.17	17.198	43.5717
				1060.66	17.1631	43.5403
				1061.14	17.127	43.5101
				1061.62	17.0902	43.4813
				1062.1	17.0527	43.4533
				1062.59	17.0142	43.4254
				1063.07	16.9741	43.3967
				1063.55	16.9322	43.3669
				1064.03	16.8886	43.3363
				1064.51	16.8436	43.3057
				1065	16.7979	43.2755
				1065.48	16.7515	43.2461
				1065.96	16.7045	43.2171
				1066.44	16.6562	43.1876
				1066.92	16.6061	43.1572
				1067.41	16.554	43.1255
				1067.89	16.5002	43.093
				1068.37	16.4457	43.0604
				1068.85	16.3911	43.0284
				1069.34	16.3371	42.9973
				1069.82	16.2836	42.9668
				1070.3	16.2303	42.9362
				1070.78	16.1765	42.9048
				1071.26	16.1217	42.8722
				1071.74	16.066	42.8387
				1072.23	16.0099	42.8047
				1072.71	15.9537	42.7709
				1073.19	15.898	42.7374
				1073.67	15.8428	42.704
				1074.16	15.7878	42.6702
				1074.64	15.7326	42.6355
				1075.12	15.677	42.6002
				1075.6	15.6212	42.5646
				1076.08	15.5658	42.5295
				1076.57	15.5113	42.4957
				1077.05	15.4578	42.4631
				1077.53	15.4054	42.4315
				1078.01	15.3536	42.4
				1078.49	15.3017	42.3682
				1078.98	15.2496	42.3359
				1079.46	15.1973	42.3035
				1079.94	15.1454	42.2719
				1080.42	15.0943	42.2416
				1080.91	15.0446	42.2128
				1081.39	14.9962	42.1852
				1081.87	14.9489	42.1579
				1082.35	14.9021	42.1304
				1082.83	14.8555	42.1022
				1083.32	14.809	42.0735
				1083.8	14.7629	42.045
				1084.28	14.7176	42.0172
				1084.76	14.6732	41.9905
				1085.24	14.6299	41.9645
				1085.73	14.5873	41.9389
				1086.21	14.5453	41.9134
				1086.69	14.5036	41.8878
				1087.17	14.4625	41.8624
				1087.65	14.4222	41.8379
				1088.14	14.3832	41.8146
				1088.62	14.3457	41.7925
				1089.1	14.3095	41.7713
				1089.58	14.2742	41.7502
				1090.07	14.2393	41.7286
				1090.55	14.2045	41.7064
				1091.03	14.1701	41.684
				1091.51	14.1365	41.6619
				1091.99	14.1041	41.6409
				1092.48	14.0735	41.6212
				1092.96	14.0444	41.6027
				1093.44	14.0167	41.5849
				1093.92	13.9897	41.5674
				1094.4	13.9629	41.5501
				1094.89	13.9361	41.5332
				1095.37	13.9095	41.5174
				1095.85	13.8834	41.5031
				1096.33	13.8582	41.4904
				1096.82	13.834	41.479
				1097.3	13.8105	41.4681
				1097.78	13.7876	41.4571
				1098.26	13.7651	41.4458
				1098.74	13.7431	41.4342
				1099.23	13.722	41.423
				1099.71	13.702	41.4126
				1100.19	13.6835	41.4032
				1100.67	13.6661	41.3947
				1101.15	13.6497	41.3867
				1101.64	13.6338	41.3787
				1102.12	13.6179	41.3709
				1102.6	13.6023	41.3634
				1103.08	13.5871	41.357
				1103.57	13.5729	41.352
				1104.05	13.5599	41.3486
				1104.53	13.5483	41.3464
				1105.01	13.5376	41.3448
				1105.49	13.5274	41.3432
				1105.98	13.5173	41.3413
				1106.46	13.5072	41.3391
				1106.94	13.4974	41.337
				1107.42	13.4882	41.3354
				1107.9	13.4799	41.3344
				1108.39	13.4728	41.3341
				1108.87	13.4665	41.334
				1109.35	13.4606	41.334
				1109.83	13.455	41.3342
				1110.32	13.4495	41.3348
				1110.8	13.4444	41.3364
				1111.28	13.44	41.3393
				1111.76	13.4368	41.3436
				1112.24	13.4347	41.3486
				1112.72	13.4336	41.3538
				1113.21	13.4331	41.3586
				1113.69	13.4329	41.3629
				1114.17	13.433	41.3668
				1114.65	13.4338	41.3709
				1115.14	13.4355	41.3758
				1115.62	13.4385	41.3814
				1116.1	13.4428	41.3874
				1116.58	13.4481	41.3932
				1117.06	13.4541	41.3982
				1117.55	13.4604	41.4023
				1118.03	13.4671	41.4054
				1118.51	13.4744	41.4081
				1118.99	13.4828	41.4108
				1119.47	13.4926	41.4136
				1119.96	13.5039	41.4162
				1120.44	13.5165	41.418
				1120.92	13.5298	41.4185
				1121.4	13.5434	41.4173
				1121.88	13.557	41.4145
				1122.37	13.5707	41.4106
				1122.85	13.5847	41.4059
				1123.33	13.5993	41.4008
				1123.81	13.6147	41.3949
				1124.3	13.6307	41.3881
				1124.78	13.6472	41.3801
				1125.26	13.664	41.3707
				1125.74	13.6812	41.3601
				1126.22	13.6989	41.3486
				1126.71	13.7173	41.3363
				1127.19	13.7365	41.3233
				1127.67	13.7562	41.3091
				1128.15	13.7761	41.2934
				1128.63	13.7957	41.2758
				1129.12	13.8148	41.2565
				1129.6	13.8337	41.2358
				1130.08	13.8527	41.2143
				1130.56	13.8724	41.1924
				1131.05	13.8932	41.1703
				1131.53	13.915	41.1478
				1132.01	13.9374	41.1245
				1132.49	13.9598	41.1003
				1132.97	13.9817	41.075
				1133.46	14.0027	41.0491
				1133.94	14.0232	41.0228
				1134.42	14.0435	40.9963
				1134.9	14.064	40.9698
				1135.38	14.0849	40.9429
				1135.87	14.1062	40.9155
				1136.35	14.1277	40.8873
				1136.83	14.149	40.8585
				1137.31	14.1702	40.8297
				1137.8	14.1912	40.8013
				1138.28	14.2124	40.7737
				1138.76	14.2339	40.7469
				1139.24	14.2554	40.7206
				1139.72	14.277	40.6943
				1140.21	14.2983	40.6676
				1140.69	14.3191	40.6404
				1141.17	14.3397	40.6129
				1141.65	14.3603	40.5854
				1142.13	14.3811	40.5582
				1142.62	14.4023	40.5311
				1143.1	14.4235	40.504
				1143.58	14.4443	40.4765
				1144.06	14.4643	40.4483
				1144.55	14.4834	40.4192
				1145.03	14.5021	40.3896
				1145.51	14.5209	40.3594
				1145.99	14.5407	40.3289
				1146.47	14.5618	40.2978
				1146.96	14.5842	40.266
				1147.44	14.6075	40.2332
				1147.92	14.6312	40.1994
				1148.4	14.6549	40.1649
				1148.88	14.6785	40.1301
				1149.37	14.7025	40.0955
				1149.85	14.7272	40.0613
				1150.33	14.7531	40.0272
				1150.81	14.7801	39.9929
				1151.3	14.8081	39.9577
				1151.78	14.8366	39.9211
				1152.26	14.8652	39.8832
				1152.74	14.894	39.8441
				1153.22	14.9233	39.8041
				1153.7	14.9533	39.7634
				1154.19	14.9841	39.7222
				1154.67	15.0155	39.6799
				1155.15	15.0471	39.6361
				1155.63	15.0781	39.5906
				1156.12	15.1084	39.5433
				1156.6	15.1378	39.4942
				1157.08	15.1667	39.4436
				1157.56	15.1952	39.3916
				1158.04	15.2237	39.3382
				1158.53	15.2519	39.2832
				1159.01	15.2794	39.2261
				1159.49	15.306	39.1669
				1159.97	15.3314	39.1056
				1160.45	15.3561	39.0425
				1160.94	15.3807	38.9781
				1161.42	15.4057	38.9127
				1161.9	15.4314	38.8465
				1162.38	15.4575	38.7796
				1162.87	15.4838	38.712
				1163.35	15.5095	38.6435
				1163.83	15.5344	38.5743
				1164.31	15.5587	38.5044
				1164.79	15.5829	38.4341
				1165.28	15.6072	38.3632
				1165.76	15.632	38.2917
				1166.24	15.657	38.2192
				1166.72	15.6817	38.1455
				1167.2	15.7056	38.0703
				1167.69	15.7285	37.9935
				1168.17	15.7506	37.9154
				1168.65	15.7725	37.836
				1169.13	15.7948	37.7558
				1169.62	15.8177	37.6747
				1170.1	15.8408	37.5928
				1170.58	15.8634	37.51
				1171.06	15.8848	37.4259
				1171.54	15.9042	37.3403
				1172.03	15.9217	37.2528
				1172.51	15.9376	37.1634
				1172.99	15.9525	37.072
				1173.47	15.9668	36.9789
				1173.95	15.9808	36.8845
				1174.44	15.9944	36.7893
				1174.92	16.0076	36.6939
				1175.4	16.0204	36.5986
				1175.88	16.0329	36.5038
				1176.37	16.0455	36.4096
				1176.85	16.0584	36.316
				1177.33	16.0715	36.2227
				1177.81	16.0843	36.1299
				1178.29	16.0961	36.0375
				1178.78	16.1064	35.9456
				1179.26	16.1151	35.8545
				1179.74	16.1224	35.7644
				1180.22	16.1291	35.6755
				1180.7	16.1358	35.5883
				1181.19	16.1429	35.5034
				1181.67	16.1505	35.4211
				1182.15	16.1581	35.3418
				1182.63	16.1654	35.2658
				1183.11	16.172	35.1929
				1183.6	16.1781	35.123
				1184.08	16.1839	35.0559
				1184.56	16.1899	34.9916
				1185.04	16.1961	34.9305
				1185.53	16.2023	34.8729
				1186.01	16.2081	34.8189
				1186.49	16.2129	34.769
				1186.97	16.2169	34.7232
				1187.45	16.2204	34.6816
				1187.94	16.224	34.6442
				1188.42	16.2284	34.611
				1188.9	16.2334	34.5821
				1189.38	16.2387	34.5578
				1189.86	16.2435	34.5383
				1190.35	16.2473	34.524
				1190.83	16.25	34.5148
				1191.31	16.2517	34.5107
				1191.79	16.2532	34.5119
				1192.28	16.255	34.5185
				1192.76	16.2573	34.5308
				1193.24	16.2599	34.5492
				1193.72	16.2625	34.5739
				1194.2	16.2647	34.6051
				1194.68	16.2663	34.6428
				1195.17	16.2675	34.6868
				1195.65	16.2688	34.7369
				1196.13	16.2705	34.793
				1196.61	16.2723	34.8547
				1197.1	16.2738	34.9218
				1197.58	16.2745	34.9939
				1198.06	16.2739	35.0705
				1198.54	16.2722	35.1507
				1199.02	16.2699	35.2341
				1199.51	16.2678	35.3199
				1199.99	16.2666	35.4079
				1200.47	16.2664	35.4979
				1200.95	16.2669	35.5897
				1201.43	16.2677	35.683
				1201.92	16.2683	35.7775
				1202.4	16.2686	35.8729
				1202.88	16.2691	35.9686
				1203.36	16.2701	36.0645
				1203.85	16.2719	36.1601
				1204.33	16.2743	36.2552
				1204.81	16.2767	36.3497
				1205.29	16.2781	36.4432
				1205.77	16.2779	36.5354
				1206.26	16.2762	36.6264
				1206.74	16.2735	36.7158
				1207.22	16.2708	36.804
				1207.7	16.269	36.8909
				1208.18	16.2684	36.9767
				1208.67	16.2688	37.0614
				1209.15	16.2695	37.1449
				1209.63	16.2698	37.2269
				1210.11	16.2694	37.3075
				1210.6	16.2684	37.3866
				1211.08	16.2669	37.4642
				1211.56	16.2654	37.5406
				1212.04	16.264	37.6156
				1212.52	16.2623	37.6892
				1213.01	16.26	37.7612
				1213.49	16.2568	37.8317
				1213.97	16.2528	37.9008
				1214.45	16.2487	37.9687
				1214.93	16.2451	38.036
				1215.42	16.2425	38.1028
				1215.9	16.241	38.1692
				1216.38	16.2402	38.235
				1216.86	16.2393	38.3
				1217.35	16.2377	38.364
				1217.83	16.2353	38.4271
				1218.31	16.2323	38.4897
				1218.79	16.2292	38.552
				1219.27	16.2265	38.6144
				1219.76	16.2243	38.6769
				1220.24	16.2224	38.7394
				1220.72	16.2202	38.8013
				1221.2	16.2175	38.8625
				1221.68	16.2143	38.9229
				1222.17	16.2109	38.9826
				1222.65	16.2078	39.0419
				1223.13	16.2055	39.1011
				1223.61	16.204	39.1599
				1224.09	16.2027	39.2181
				1224.58	16.2011	39.2754
				1225.06	16.1986	39.3318
				1225.54	16.1952	39.3873
				1226.02	16.1913	39.4425
				1226.51	16.1875	39.4979
				1226.99	16.1843	39.5539
				1227.47	16.1818	39.6105
				1227.95	16.1798	39.6672
				1228.43	16.1777	39.7236
				1228.91	16.175	39.7793
				1229.4	16.1718	39.8342
				1229.88	16.1682	39.8885
				1230.36	16.1646	39.9427
				1230.84	16.1615	39.9971
				1231.33	16.1587	40.0518
				1231.81	16.1559	40.1064
				1232.29	16.1524	40.1606
				1232.77	16.148	40.2143
				1233.26	16.1427	40.2675
				1233.74	16.137	40.3207
				1234.22	16.1316	40.3741
				1234.7	16.1268	40.4281
				1235.18	16.1225	40.4825
				1235.66	16.1183	40.5367
				1236.15	16.1137	40.5902
				1236.63	16.108	40.6429
				1237.11	16.1014	40.6948
				1237.59	16.0942	40.7464
				1238.08	16.0872	40.7981
				1238.56	16.0806	40.8504
				1239.04	16.0746	40.9029
				1239.52	16.0686	40.9554
				1240	16.0621	41.0071
				1240.49	16.0545	41.0579
				1240.97	16.0459	41.1079
				1241.45	16.0366	41.1576
				1241.93	16.0272	41.2072
				1242.41	16.0183	41.2571
				1242.9	16.0098	41.3068
				1243.38	16.0013	41.3557
				1243.86	15.9924	41.4032
				1244.34	15.9826	41.4492
				1244.83	15.972	41.4939
				1245.31	15.961	41.5381
				1245.79	15.9501	41.5826
				1246.27	15.9398	41.6277
				1246.75	15.93	41.6731
				1247.24	15.9202	41.7183
				1247.72	15.9099	41.7625
				1248.2	15.8986	41.8056
				1248.68	15.8864	41.8478
				1249.16	15.874	41.8901
				1249.65	15.8618	41.9331
				1250.13	15.8506	41.9772
				1250.61	15.8403	42.0217
				1251.09	15.8304	42.0658
				1251.58	15.8203	42.1082
				1252.06	15.8093	42.1481
				1252.54	15.7972	42.1857
				1253.02	15.7844	42.2214
				1253.5	15.7714	42.2563
				1253.98	15.7585	42.291
				1254.47	15.7459	42.3257
				1254.95	15.7331	42.3601
				1255.43	15.7196	42.3937
				1255.91	15.7051	42.4263
				1256.4	15.6894	42.4583
				1256.88	15.673	42.49
				1257.36	15.656	42.5219
				1257.84	15.6384	42.5538
				1258.33	15.6198	42.5846
				1258.81	15.5993	42.6131
				1259.29	15.5759	42.6381
				1259.77	15.5493	42.6594
				1260.25	15.5199	42.6776
				1260.73	15.4889	42.6947
				1261.22	15.4576	42.7123
				1261.7	15.4272	42.7315
				1262.18	15.398	42.7527
				1262.66	15.3697	42.7751
				1263.15	15.3415	42.798
				1263.63	15.3128	42.8208
				1264.11	15.2832	42.8436
				1264.59	15.2533	42.8668
				1265.07	15.2237	42.8913
				1265.56	15.1952	42.917
				1266.04	15.1683	42.9438
				1266.52	15.1431	42.9706
				1267	15.1195	42.9966
				1267.48	15.0974	43.0213
				1267.97	15.0767	43.0447
				1268.45	15.0577	43.0671
				1268.93	15.0408	43.0886
				1269.41	15.0261	43.109
				1269.89	15.0136	43.1273
				1270.38	15.0029	43.1427
				1270.86	14.994	43.1544
				1271.34	14.987	43.1627
				1271.82	14.9827	43.1691
				1272.31	14.9822	43.1752
				1272.79	14.9865	43.1826
				1273.27	14.9962	43.1922
				1273.75	15.0113	43.2036
				1274.23	15.0309	43.2157
				1274.72	15.0537	43.2273
				1275.2	15.0785	43.2377
				1275.68	15.1042	43.2467
				1276.16	15.1301	43.2551
				1276.64	15.1562	43.2634
				1277.13	15.1821	43.2721
				1277.61	15.2078	43.2806
				1278.09	15.2328	43.2883
				1278.57	15.2567	43.2944
				1279.06	15.2791	43.2986
				1279.54	15.3002	43.3013
				1280.02	15.3203	43.3036
				1280.5	15.3401	43.3065
				1280.98	15.3598	43.3104
				1281.47	15.3795	43.3151
				1281.95	15.3986	43.3199
				1282.43	15.4167	43.3244
				1282.91	15.4334	43.3284
				1283.39	15.4488	43.3326
				1283.88	15.4634	43.3379
				1284.36	15.4778	43.345
				1284.84	15.4923	43.3539
				1285.32	15.5067	43.3634
				1285.81	15.5201	43.3717
				1286.29	15.5315	43.3772
				1286.77	15.5401	43.3789
				1287.25	15.5457	43.3771
				1287.73	15.5488	43.3729
				1288.22	15.5502	43.368
				1288.7	15.5511	43.3633
				1289.18	15.552	43.3593
				1289.66	15.5529	43.3555
				1290.14	15.5537	43.3514
				1290.63	15.5539	43.3466
				1291.11	15.5537	43.3417
				1291.59	15.5532	43.3373
				1292.07	15.553	43.3342
				1292.56	15.5532	43.3327
				1293.04	15.5537	43.3323
				1293.52	15.554	43.3318
				1294	15.5532	43.3302
				1294.48	15.5508	43.3269
				1294.96	15.5466	43.3216
				1295.45	15.541	43.3152
				1295.93	15.5346	43.3082
				1296.41	15.5283	43.3013
				1296.89	15.5222	43.2943
				1297.38	15.5163	43.2869
				1297.86	15.5101	43.2786
				1298.34	15.5031	43.2694
				1298.82	15.4953	43.2597
				1299.3	15.487	43.2502
				1299.79	15.4786	43.2415
				1300.27	15.4706	43.2338
				1300.75	15.4633	43.2266
				1301.23	15.4562	43.2191
				1301.71	15.449	43.2105
				1302.2	15.4413	43.2007
				1302.68	15.433	43.1903
				1303.16	15.4244	43.1799
				1303.64	15.4161	43.1705
				1304.13	15.4084	43.1622
				1304.61	15.4014	43.1545
				1305.09	15.3946	43.1465
				1305.57	15.3872	43.137
				1306.05	15.3787	43.1256
				1306.54	15.3685	43.1125
				1307.02	15.3571	43.0983
				1307.5	15.3451	43.0842
				1307.98	15.3336	43.071
				1308.46	15.3235	43.0594
				1308.95	15.3152	43.0494
				1309.43	15.3087	43.0409
				1309.91	15.3035	43.0338
				1310.39	15.2991	43.0276
				1310.88	15.2945	43.0215
				1311.36	15.289	43.0145
				1311.84	15.2816	43.005
				1312.32	15.2721	42.9919
				1312.8	15.2604	42.9747
				1313.29	15.2471	42.9543
				1313.77	15.2332	42.9331
				1314.25	15.2203	42.9138
				1314.73	15.2096	42.8987
				1315.21	15.2016	42.8889
				1315.7	15.1963	42.8836
				1316.18	15.1924	42.8806
				1316.66	15.1879	42.8766
				1317.14	15.1807	42.8687
				1317.62	15.1691	42.855
				1318.11	15.1525	42.8353
				1318.59	15.1317	42.811
				1319.07	15.1082	42.7841
				1319.55	15.0837	42.7564
				1320.04	15.0598	42.7291
				1320.52	15.0371	42.7025
				1321	15.0159	42.677
				1321.48	14.996	42.6531
				1321.96	14.9771	42.6312
				1322.45	14.959	42.6116
				1322.93	14.9414	42.5941
				1323.41	14.9242	42.578
				1323.89	14.9073	42.5623
				1324.38	14.8902	42.5458
				1324.86	14.8729	42.5281
				1325.34	14.855	42.5098
				1325.82	14.8367	42.4915
				1326.3	14.8181	42.4742
				1326.79	14.7994	42.4584
				1327.27	14.7808	42.4435
				1327.75	14.7619	42.4285
				1328.23	14.7425	42.4122
				1328.71	14.722	42.3938
				1329.2	14.7002	42.3733
				1329.68	14.6769	42.3515
				1330.16	14.6526	42.3296
				1330.64	14.6277	42.3084
				1331.12	14.6027	42.2884
				1331.61	14.5782	42.2696
				1332.09	14.5546	42.2518
				1332.57	14.532	42.2356
				1333.05	14.5107	42.2218
				1333.54	14.491	42.212
				1334.02	14.4734	42.2076
				1334.5	14.4585	42.2094
				1334.98	14.4464	42.2172
				1335.46	14.4372	42.23
				1335.94	14.4299	42.2453
				1336.43	14.4226	42.2604
				1336.91	14.4122	42.2717
				1337.39	14.3947	42.2749
				1337.87	14.3658	42.2655
				1338.36	14.3224	42.2394
				1338.84	14.2635	42.1947
				1339.32	14.1914	42.1325
				1339.8	14.1115	42.0582
				1340.28	14.03	41.9791
				1340.77	13.9518	41.9024
				1341.25	13.8797	41.8333
				1341.73	13.8143	41.7741
				1342.21	13.7554	41.7251
				1342.69	13.7016	41.6842
				1343.18	13.6516	41.6484
				1343.66	13.6041	41.6146
				1344.14	13.5583	41.5807
				1344.62	13.5141	41.5461
				1345.11	13.4718	41.5114
				1345.59	13.4322	41.478
				1346.07	13.3958	41.4466
				1346.55	13.3631	41.4166
				1347.03	13.3336	41.3864
				1347.52	13.3069	41.3539
				1348	13.2823	41.3177
				1348.48	13.2593	41.2779
				1348.96	13.2378	41.2356
				1349.44	13.2182	41.1929
				1349.93	13.2012	41.1514
				1350.41	13.1874	41.1119
				1350.89	13.1769	41.0738
				1351.37	13.1695	41.0362
				1351.86	13.1646	40.998
				1352.34	13.1611	40.9587
				1352.82	13.158	40.9181
				1353.3	13.1545	40.8758
				1353.78	13.1499	40.8316
				1354.27	13.144	40.7846
				1354.75	13.1369	40.7343
				1355.23	13.129	40.6806
				1355.71	13.1209	40.6251
				1356.19	13.1131	40.5698
				1356.68	13.1064	40.5179
				1357.16	13.1015	40.4719
				1357.64	13.0992	40.4333
				1358.12	13.1	40.4022
				1358.61	13.1043	40.3778
				1359.09	13.1118	40.3583
				1359.57	13.1214	40.3407
				1360.05	13.1306	40.3215
				1360.53	13.136	40.2953
				1361.02	13.1332	40.2558
				1361.5	13.1178	40.196
				1361.98	13.0879	40.1117
				1362.46	13.0451	40.0046
[truncated: 5,471 more rows]

## Sheet: Fig. 3d
			Fig.3d	x	y	y
				Raman shift	NH2OH HCl	Collected sample
				(cm-1)	Transmittance (%)	Transmittance (%)
				3999.98	2958.48	2041.29
				3999.01	2969.12	1997.39
				3998.03	2928.12	2040.66
				3997.05	2913.67	2122.36
				3996.08	2915.63	1981.07
				3995.1	2938.75	2090.95
				3994.13	2889.47	2075.25
				3993.15	2874.45	2041.63
				3992.18	2944.54	2120.71
				3991.2	2993.77	2051.23
				3990.22	2945.76	1994.58
				3989.25	2929.92	2060.83
				3988.27	2946	2080.99
				3987.29	2955.27	2065.31
				3986.32	2903.69	2003.57
				3985.34	2884.32	2039.08
				3984.36	2905.56	2056.66
				3983.38	2951.66	2071.69
				3982.41	2932.65	2038.12
				3981.43	2824.87	1999.45
				3980.45	2787.18	1971.02
				3979.47	2808.36	2085.73
				3978.49	2835.45	2044.51
				3977.52	2873.63	2026.31
				3976.54	2929.01	2018.33
				3975.56	2902.74	2148.29
				3974.58	2876.15	2025.36
				3973.6	2874.6	1905.02
				3972.62	2858.26	2144.73
				3971.64	2810.69	2090.78
				3970.66	2836.72	1998.57
				3969.68	2921.07	2028.88
				3968.7	2891.61	2066.84
				3967.72	2873.3	2041
				3966.74	2879.83	2004.97
				3965.76	2921.44	2009.76
				3964.78	2909.32	2019.64
				3963.8	2851.4	1963.24
				3962.82	2889.18	2105.69
				3961.84	2903.8	1952.43
				3960.86	2901.33	2054.06
				3959.88	2866.56	2084.32
				3958.9	2899.97	2038.13
				3957.92	2923.32	1997.06
				3956.93	2914.05	1989.1
				3955.95	2911.27	2070.28
				3954.97	2910.23	2110.69
				3953.99	2879.81	2033.99
				3953.01	2866.63	1977.68
				3952.02	2831.28	1923.93
				3951.04	2834.04	1966.88
				3950.06	2838.32	1981.84
				3949.08	2847.69	2045.12
				3948.09	2823.77	1973.59
				3947.11	2804.07	2008.88
				3946.13	2817.44	2000.94
				3945.14	2818.6	1980.29
				3944.16	2854.61	2112.15
				3943.18	2863.89	1987.29
				3942.19	2873.83	1895.51
				3941.21	2860.31	2103.53
				3940.22	2893.39	2016.84
				3939.24	2853.83	2021.6
				3938.26	2814.28	1942.57
				3937.27	2794.53	1960.04
				3936.29	2803.67	1944.5
				3935.3	2745.45	2060.95
				3934.32	2758.2	2042.86
				3933.33	2792.42	1974.03
				3932.34	2854.91	1976.26
				3931.36	2879.89	2077.41
				3930.37	2910.39	2033.97
				3929.39	2844.22	2053.94
				3928.4	2779.81	1949.67
				3927.42	2757.21	2045.69
				3926.43	2792.33	1999.75
				3925.44	2797.33	2029.84
				3924.46	2835.76	1976.32
				3923.47	2848.7	1963.34
				3922.48	2828.01	1965.57
				3921.49	2741.09	1955.13
				3920.51	2681.91	2030.79
				3919.52	2695.09	1992.49
				3918.53	2732.56	2007.37
				3917.54	2751.52	1994.4
				3916.56	2777.47	2039.64
				3915.57	2820.27	2084.86
				3914.58	2839.64	2028.88
				3913.59	2855.37	1972.91
				3912.6	2841.93	1972.6
				3911.61	2835.55	1997.58
				3910.63	2780.28	1974.51
				3909.64	2816.46	2002.01
				3908.65	2789.59	1953.68
				3907.66	2794.14	1938.21
				3906.67	2797.81	1935.38
				3905.68	2825.24	1935.07
				3904.69	2803.51	2023.17
				3903.7	2782.21	2032.96
				3902.71	2784.66	1850.84
				3901.72	2791.07	1961.63
				3900.73	2758.91	2021.9
				3899.74	2785.44	1918.11
				3898.75	2832.44	1927.9
				3897.76	2874.25	1937.69
				3896.77	2843.81	1914.68
				3895.77	2819.36	1889.16
				3894.78	2786.72	2070.44
				3893.79	2791.03	1984.38
				3892.8	2809.46	1913.48
				3891.81	2790.52	2026.61
				3890.82	2722.68	1938.08
				3889.82	2695.54	1925.18
				3888.83	2750.9	1965.19
				3887.84	2788.91	1906.94
				3886.85	2777.83	1916.72
				3885.85	2756.59	1999.52
				3884.86	2791.91	1941.29
				3883.87	2764.43	1910.78
				3882.87	2753.06	1895.38
				3881.88	2762.83	1887.53
				3880.89	2778.16	1972.79
				3879.89	2746.59	1949.83
				3878.9	2751.11	1977.2
				3877.91	2749.9	2042.28
				3876.91	2785.81	1878.5
				3875.92	2791.77	2003.92
				3874.92	2758.59	1973.44
				3873.93	2715.34	1942.97
				3872.93	2764.17	1977.85
				3871.94	2771.72	1942.36
				3870.94	2764.96	1994.81
				3869.95	2742.85	1964.36
				3868.95	2736.9	1928.89
				3867.96	2700.23	1948.67
				3866.96	2707.91	1908.19
				3865.97	2746.79	1895.34
				3864.97	2761.71	1895.04
				3863.97	2749.52	1934.9
				3862.98	2767.29	1927.07
				3861.98	2790.08	1926.76
				3860.98	2782.84	1853.72
				3859.99	2751.94	1956.25
				3858.99	2723.5	1940.9
				3857.99	2680.45	1965.67
				3857	2733.09	1922.74
				3856	2821.17	1997.63
				3855	2786.38	1924.64
				3854	2730.3	1886.76
				3853.01	2699.95	1868.92
				3852.01	2707.48	1923.74
				3851.01	2681.14	1875.85
				3850.01	2703.76	1963.2
				3849.01	2706.41	1970.4
				3848.01	2719.71	1927.53
				3847.02	2732.3	1934.74
				3846.02	2722.01	1856.86
				3845.02	2714.78	1889.09
				3844.02	2664.19	1948.84
				3843.02	2655.33	1875.99
				3842.02	2691.99	1968.23
				3841.02	2718.23	1877.9
				3840.02	2708.15	1882.61
				3839.02	2733.22	1822.32
				3838.02	2740.3	1904.51
				3837.02	2718.65	1901.71
				3836.02	2686.32	1926.39
				3835.02	2685.25	1908.6
				3834.02	2684.96	1810.89
				3833.01	2657.73	1900.51
				3832.01	2628.26	1937.67
				3831.01	2631.91	1874.95
				3830.01	2680.57	1872.15
				3829.01	2681.43	1874.36
				3828.01	2689.71	1921.47
				3827.01	2643.09	1968.58
				3826	2621.79	1940.83
				3825	2675.67	1970.45
				3824	2710.82	1895.32
				3823	2632.25	1852.64
				3821.99	2639.64	1817.44
				3820.99	2638.74	1899.41
				3819.99	2633.28	1924.04
				3818.98	2588.92	1873.9
				3817.98	2648.24	1898.52
				3816.98	2667.47	1850.89
				3815.97	2719.49	1942.75
				3814.97	2686.35	1959.88
				3813.97	2710.45	1894.83
				3812.96	2688.05	1887.06
				3811.96	2680.88	1864.36
				3810.95	2633.94	1898.91
				3809.95	2642.92	1831.43
				3808.94	2628.21	1776.4
				3807.94	2609.88	1878.11
				3806.93	2650.76	1870.36
				3805.93	2668.03	1882.49
				3804.92	2665.49	1899.6
				3803.92	2675.28	1876.93
				3802.91	2663.65	1926.34
				3801.9	2607.85	1950.89
				3800.9	2584.35	1925.74
				3799.89	2627.39	1821.09
				3798.89	2625.42	1825.77
				3797.88	2619.82	1840.38
				3796.87	2602.53	1924.52
				3795.87	2648.29	1822.42
				3794.86	2650.21	1837.03
				3793.85	2623.08	1861.56
				3792.84	2597.61	1863.75
				3791.84	2589.13	1811.35
				3790.83	2629.83	1858.2
				3789.82	2580.16	1850.46
				3788.81	2600.8	1867.53
				3787.8	2592.66	1753.17
				3786.8	2664.37	1884.3
				3785.79	2643.62	1874.08
				3784.78	2582.52	1893.62
				3783.77	2538.28	1833.84
				3782.76	2600.95	1831.07
				3781.75	2646.69	1882.81
				3780.74	2638.21	1840.4
				3779.73	2592.51	1867.36
				3778.72	2579.79	1943.82
				3777.71	2622.31	1866.77
				3776.7	2638.03	1930.83
				3775.69	2608.06	1923.1
				3774.68	2600.21	1900.53
				3773.67	2631.4	1783.94
				3772.66	2621.38	1890.03
				3771.65	2592.69	1902.1
				3770.64	2625.14	1800.4
				3769.63	2649.53	1913.86
				3768.62	2644.58	1849.28
				3767.61	2587.53	1856.4
				3766.6	2558.52	1895.66
				3765.58	2578.44	1803.92
				3764.57	2630.35	1858
				3763.56	2560.7	1813.24
				3762.55	2549.42	1941.39
				3761.54	2571.66	1874.4
				3760.52	2590.46	1901.27
				3759.51	2550.39	1873.81
				3758.5	2548.37	1841.42
				3757.48	2590.07	1892.96
				3756.47	2617.99	1806.3
				3755.46	2610.61	1887.43
				3754.44	2546.2	1919.2
				3753.43	2574.05	1857.23
				3752.42	2638.32	1817.48
				3751.4	2615.73	1935.55
				3750.39	2503.81	1871.14
				3749.38	2463.19	1816.62
				3748.36	2541.45	1789.22
				3747.35	2648.49	1830.83
				3746.33	2615.92	1901.99
				3745.32	2610.84	1847.5
				3744.3	2604.66	1844.74
				3743.29	2616.29	1859.22
				3742.27	2597.99	1905.71
				3741.26	2658.21	1806.94
				3740.24	2656.18	1853.42
				3739.22	2569.77	1769.45
				3738.21	2495.12	1847.91
				3737.19	2519.46	1889.44
				3736.18	2624.9	1815.35
				3735.16	2641.51	1869.17
				3734.14	2595.77	1822.15
				3733.13	2532.97	1851.37
				3732.11	2544.09	1892.86
				3731.09	2553.73	1897.48
				3730.07	2589.21	1791.51
				3729.06	2605.5	1818.25
				3728.04	2598.57	1987.48
				3727.02	2590.5	1832.41
				3726	2573.47	1787.92
				3724.99	2610.87	1863.76
				3723.97	2649.38	1853.64
				3722.95	2618.61	1833.71
				3721.93	2540.98	1806.42
				3720.91	2553.19	1835.58
				3719.89	2614.06	1845.11
				3718.87	2619.4	1827.64
				3717.85	2582.61	1819.99
				3716.83	2571.2	1871.21
				3715.81	2556.08	1942.02
				3714.8	2542.16	1885.32
				3713.78	2601.98	1813.94
				3712.76	2625.03	1850.41
				3711.74	2622.52	1845.22
				3710.71	2633.43	1842.48
				3709.69	2658.64	1815.24
				3708.67	2615.04	1819.85
				3707.65	2546.19	1863.64
				3706.63	2542.43	1851.1
				3705.61	2527.55	1809.19
				3704.59	2555.61	1828.49
				3703.57	2593.31	1847.77
				3702.55	2631.08	1891.53
				3701.52	2593.13	1901.01
				3700.5	2569.3	1797.97
				3699.48	2588.03	1895.52
				3698.46	2641.91	1814.52
				3697.44	2563.83	1831.35
				3696.41	2488.05	1818.83
				3695.39	2471.02	1864.99
				3694.37	2565.74	1828.03
				3693.34	2595.91	1810.64
				3692.32	2611.21	1817.68
				3691.3	2586.01	1829.6
				3690.27	2526.86	1817.1
				3689.25	2519.96	1914.49
				3688.23	2568.94	1892.22
				3687.2	2569.11	1835.77
				3686.18	2536.54	1881.85
				3685.15	2555.93	1852.27
				3684.13	2589.21	1790.97
				3683.1	2581.34	1871.2
				3682.08	2576.61	1870.9
				3681.05	2571.05	1887.68
				3680.03	2579.55	1865.43
				3679	2559.02	1867.57
				3677.98	2561.33	1835.58
				3676.95	2636.39	1898.66
				3675.93	2718.7	1839.88
				3674.9	2695.93	1866.39
				3673.87	2602.09	1885.58
				3672.85	2575.02	1880.41
				3671.82	2606.89	1906.9
				3670.79	2684.54	1882.25
				3669.77	2664.78	1884.38
				3668.74	2594.81	1940.07
				3667.71	2549.82	1883.78
				3666.69	2599.47	1871.32
				3665.66	2662.8	1912.38
				3664.63	2702.76	1921.81
				3663.6	2684.89	1814.48
				3662.57	2656.26	1811.76
				3661.55	2641.52	1971.95
				3660.52	2604.01	1835.5
				3659.49	2599.01	1847.36
				3658.46	2631.3	1924.84
				3657.43	2707.32	2029.02
				3656.4	2668.38	1846.48
				3655.37	2664.13	1870.48
				3654.34	2607.57	1896.9
				3653.32	2663.42	1971.88
				3652.29	2660.36	1910.86
				3651.26	2732.28	1929.98
				3650.23	2687.18	1885.98
				3649.2	2665.55	1919.66
				3648.17	2642.17	1938.76
				3647.13	2707.53	1841.41
				3646.1	2725.26	1938.15
				3645.07	2673.62	1867.51
				3644.04	2640.42	1956.93
				3643.01	2660.02	1857.21
				3641.98	2698.31	1946.61
				3640.95	2700.31	1883.28
				3639.92	2672.88	1919.34
				3638.89	2672.1	1938.41
				3637.85	2750.09	1892.08
				3636.82	2762.13	1974.13
				3635.79	2714.78	1867.26
				3634.76	2737.64	1796.74
				3633.72	2731.48	1936.87
				3632.69	2685.95	1946.25
				3631.66	2640.08	2004.03
				3630.63	2691.18	1986.77
				3629.59	2685.01	1962.26
				3628.56	2700.83	2005.49
				3627.52	2690.17	1896.32
				3626.49	2670.6	1975.83
				3625.46	2692.28	1910.23
				3624.42	2715.2	1931.68
				3623.39	2708.83	1854.02
				3622.35	2694.24	1943.15
				3621.32	2688.5	1988.76
				3620.29	2711.26	2012.6
				3619.25	2718.14	1951.89
				3618.22	2723.93	2019.2
				3617.18	2711.62	1939.19
				3616.14	2724.99	1955.78
				3615.11	2709.25	1902.36
				3614.07	2704.6	1974.47
				3613.04	2736.37	1993.46
				3612	2765.72	1942.47
				3610.97	2748.88	1949.4
				3609.93	2755.74	1978.04
				3608.89	2753.37	1951.19
				3607.86	2728.41	1960.53
				3606.82	2727.14	1911.99
				3605.78	2777.74	1928.56
				3604.74	2745.43	2000.57
				3603.71	2681.09	1877.34
				3602.67	2684.51	2007.16
				3601.63	2685.4	1977.93
				3600.59	2686.14	1934.25
				3599.56	2702.91	1996.56
				3598.52	2764.75	1996.24
				3597.48	2772.42	1957.4
				3596.44	2780.17	1913.76
				3595.4	2743.83	1971.22
				3594.36	2735.82	2033.48
				3593.32	2715.52	1963.37
				3592.29	2710	2006.36
				3591.25	2689.71	2058.96
				3590.21	2715.8	1921.55
				3589.17	2773	1983.76
				3588.13	2788.85	1947.38
				3587.09	2778.86	1963.9
				3586.05	2737.28	1980.41
				3585.01	2779.75	2083.43
				3583.97	2785.97	1917.31
				3582.92	2793.9	2005.89
				3581.88	2821.44	1947.92
				3580.84	2811.33	2012.45
				3579.8	2789.89	2100.97
				3578.76	2750.27	1999.81
				3577.72	2754.09	1985.09
				3576.68	2733.08	2027.97
				3575.64	2759.17	1958.06
				3574.59	2747.91	1988.93
				3573.55	2763.36	2065.38
				3572.51	2764.97	1937.93
				3571.47	2745.3	2004.77
				3570.42	2736.48	1925.32
				3569.38	2785.29	1953.78
				3568.34	2813.35	1987.03
				3567.29	2772.63	1948.37
				3566.25	2755.69	1979.21
				3565.21	2718.84	1981.29
				3564.16	2686.38	1976.18
				3563.12	2727.95	2042.92
				3562.08	2807.22	2013.86
				3561.03	2833.88	2051.85
				3559.99	2860.97	1950.98
				3558.94	2835.29	1969.81
				3557.9	2783.43	2003
				3556.85	2707.36	1978.76
				3555.81	2776.17	1971.26
				3554.76	2770.74	2047.49
				3553.72	2762.78	2059.12
				3552.67	2682.47	1991.84
				3551.63	2700.76	2132.58
				3550.58	2719.72	1995.98
				3549.54	2726.88	1935.91
				3548.49	2709.84	2031.19
				3547.44	2718.49	2064.31
				3546.4	2784.94	1968.43
				3545.35	2774.13	2015.88
				3544.3	2785.08	2096.76
				3543.26	2791.93	2020.01
				3542.21	2842.3	2029.24
				3541.16	2847.71	2021.76
				3540.11	2798.1	2047.69
				3539.07	2816.18	2023.5
				3538.02	2802.52	2032.72
				3536.97	2803.57	2049.09
				3535.92	2784.23	2063.07
				3534.87	2820.18	2060.36
				3533.82	2791.53	2043.34
				3532.78	2764.65	2040.63
				3531.73	2769.25	2121.34
				3530.68	2815.58	2018.52
				3529.63	2826.17	2127.81
				3528.58	2850.35	1927.35
				3527.53	2810.97	2008.03
				3526.48	2800.52	2045.81
				3525.43	2740.87	1981.19
				3524.38	2748.67	2073.73
				3523.33	2788.41	2061.49
				3522.28	2787.3	2032.6
				3521.23	2741.64	2044.18
				3520.18	2776.26	1965.33
				3519.13	2800.85	2005.46
				3518.08	2765.47	2014.65
				3517.03	2730.02	2000.06
				3515.97	2775.18	2023.52
				3514.92	2746.35	2054.1
				3513.87	2755.68	2165.49
				3512.82	2784.3	2053.44
				3511.77	2814.07	2079.25
				3510.71	2800.11	2052.78
				3509.66	2810.79	2078.59
				3508.61	2788.56	2068.75
				3507.56	2799.71	2054.17
				3506.5	2785.22	2015.85
				3505.45	2815.1	2079.63
				3504.4	2832	2057.93
				3503.34	2899.09	2031.5
				3502.29	2885.61	2116.6
				3501.24	2850.65	1992.89
				3500.18	2804.64	2011.55
				3499.13	2811.51	2008.85
				3498.07	2844.59	2022.76
				3497.02	2835.13	2095.93
				3495.97	2777.11	2010.26
				3494.91	2797.51	2071.56
				3493.86	2843.38	2040.42
				3492.8	2840.84	2066.16
				3491.75	2809.37	2051.61
				3490.69	2815.62	2098.66
				3489.63	2818.15	2095.95
				3488.58	2846.24	2076.67
				3487.52	2875.69	2121.32
				3486.47	2830.53	2054.7
				3485.41	2800.11	2094.61
				3484.35	2841.24	2058.77
				3483.3	2835.93	2086.84
				3482.24	2825.6	2124.35
				3481.18	2818.86	2116.92
				3480.13	2843.75	2085.83
				3479.07	2801.27	2090.23
				3478.01	2823.24	2094.62
				3476.95	2822.79	2091.92
				3475.9	2859.14	2058.5
				3474.84	2812.03	2020.36
				3473.78	2782.15	2102.73
				3472.72	2823.53	2050.42
				3471.66	2888.68	2035.92
				3470.6	2878.85	2172.56
				3469.55	2770.52	2009.29
				3468.49	2789.69	2117.56
				3467.43	2810.15	2143.19
				3466.37	2834.52	2116.88
				3465.31	2802.57	2057.56
				3464.25	2817.36	2118.56
				3463.19	2816.84	2033.31
				3462.13	2854.86	2153.26
				3461.07	2826.18	2070.38
				3460.01	2873.41	2013.47
				3458.95	2869.11	2017.86
				3457.89	2900.18	2102.38
				3456.83	2846.71	2094.98
				3455.77	2879.11	2120.56
				3454.7	2849.24	2124.93
				3453.64	2815.8	2115.16
				3452.58	2829.61	2098.34
				3451.52	2861.92	2166.29
				3450.46	2856.42	2121.21
				3449.4	2855.95	2151.47
				3448.33	2844.14	2228.79
				3447.27	2837.09	2054.3
				3446.21	2837.44	2049.26
				3445.15	2906.75	2046.58
				3444.08	2913.68	2116.81
				3443.02	2934.1	2130.58
				3441.96	2933.76	2055
				3440.89	2952.57	2094.63
				3439.83	2878.36	2103.7
				3438.77	2853.18	2070.46
				3437.7	2858.56	2051.33
				3436.64	2885.36	2090.94
				3435.57	2824.97	2121.14
				3434.51	2839.87	2195.95
				3433.44	2873.3	2158.03
				3432.38	2884.52	2136.55
				3431.31	2849.23	2140.9
				3430.25	2809.69	2140.56
				3429.18	2789.65	2191.84
				3428.12	2818.89	2111.71
				3427.05	2868.72	2120.76
				3425.99	2847.89	2061.78
				3424.92	2857	2143.53
				3423.85	2883.01	2070.49
				3422.79	2913.09	2156.9
				3421.72	2864.14	2067.48
				3420.66	2896.48	2196.05
				3419.59	2902.11	2118.37
				3418.52	2886.59	2181.29
				3417.45	2867.1	2178.59
				3416.39	2911.08	2044.74
				3415.32	2934.57	2205.99
				3414.25	2906.94	2102.62
				3413.18	2908.88	2146.76
				3412.12	2950.07	2169.82
				3411.05	2963.37	2150.75
				3409.98	2966.04	2150.4
				3408.91	2924.32	2058.81
				3407.84	2938.28	2044.45
				3406.77	2899.59	2177.43
				3405.7	2931.92	2116.28
				3404.63	2905.13	2092.56
				3403.56	2927.98	2087.54
				3402.5	2908.33	2133.95
				3401.43	2888.38	2061.17
				3400.36	2873.75	2135.6
				3399.29	2884.43	2139.93
				3398.22	2925.42	2167.62
				3397.14	2894.85	2094.87
				3396.07	2902.26	2150.57
				3395	2884.98	2108.2
				3393.93	2883.25	2110.2
				3392.86	2870.24	2112.19
				3391.79	2892.85	2179.52
				3390.72	2907.32	2125.51
				3389.65	2862.27	2069.18
				3388.57	2852.2	2115.49
				3387.5	2873.59	2147.8
				3386.43	2944.15	2152.12
				3385.36	2962.85	2091.16
				3384.29	2955.66	2135.11
				3383.21	2929.27	2146.42
				3382.14	2912.63	2127.43
				3381.07	2939.51	2171.35
				3379.99	2945.56	2143.05
				3378.92	2931.72	2152.02
				3377.85	2870.1	2023.6
				3376.77	2859.72	2044.23
				3375.7	2888.79	2190.55
				3374.62	2933.28	2087.79
				3373.55	2898.37	2054.87
				3372.48	2891.65	2138.3
				3371.4	2886.59	2103.06
				3370.33	2923.88	2179.48
				3369.25	2911.77	2160.53
				3368.18	2931.7	2083.44
				3367.1	2897.42	2048.23
				3366.03	2878.69	2001.41
				3364.95	2880.28	2073.14
				3363.87	2886.92	2091.39
				3362.8	2826.32	2144.49
				3361.72	2881	2118.6
				3360.65	2915.65	2064.83
				3359.57	2962.96	2117.91
				3358.49	2867.08	2078.1
				3357.42	2830.6	2070.8
				3356.34	2758.78	2109.92
				3355.26	2853.01	2123.51
				3354.18	2849.32	2083.72
				3353.11	2790.01	1990.58
				3352.03	2774.88	2106.24
				3350.95	2852.97	2047.92
				3349.87	2837.41	2061.5
				3348.79	2774.61	1935.97
				3347.72	2769.92	2030.7
				3346.64	2792.52	1993.29
				3345.56	2770.16	2062.49
				3344.48	2768.98	2034.35
				3343.4	2775.61	2073.4
				3342.32	2761.14	2031.38
				3341.24	2748.51	2054.21
				3340.16	2779.55	1998.3
				3339.08	2806.63	2041.97
				3338	2750.49	2011.54
				3336.92	2698.27	1976.5
				3335.84	2717	1959.99
				3334.76	2757.09	1927.28
				3333.68	2747.72	2010.24
				3332.6	2747.93	2005.29
				3331.52	2737.52	1993.41
				3330.44	2762.77	1953.78
				3329.36	2736.17	1907.23
				3328.27	2755.21	1957.77
				3327.19	2705.17	2024.47
				3326.11	2704.08	2038.01
				3325.03	2669.91	1993.78
				3323.95	2669.02	2037.35
				3322.86	2712.32	1960.8
				3321.78	2731.82	2041.31
				3320.7	2682.9	1999.42
				3319.61	2627.25	1973.7
				3318.53	2672.32	1971.08
				3317.45	2686.4	1952.3
				3316.36	2653.01	1965.82
				3315.28	2593.32	2037.02
				3314.2	2633.62	1919.06
				3313.11	2681.96	1992.54
				3312.03	2697.61	2001.45
				3310.94	2675.1	1945.79
				3309.86	2668.61	1940.87
				3308.78	2606.75	1995.86
				3307.69	2538.84	1940.24
				3306.61	2604.9	1912.28
				3305.52	2629.83	1962.64
				3304.43	2619.01	1941.6
				3303.35	2613.7	1971.22
				3302.26	2702.49	1963.99
				3301.18	2676.93	1864.69
				3300.09	2635.06	1967.96
				3299	2582.1	1990.66
				3297.92	2561.96	1988.03
				3296.83	2586.51	1960.1
				3295.74	2620.74	1925.28
				3294.66	2621.9	1959.47
				3293.57	2631.77	1961.45
				3292.48	2617.83	2034.7
				3291.4	2596.38	1910.24
				3290.31	2561.42	1949.01
				3289.22	2626.99	1976.27
				3288.13	2629.65	1939.18
				3287.04	2624.89	1961.84
				3285.96	2525.51	1995.98
				3284.87	2509.08	1910.68
				3283.78	2553.93	1901.19
				3282.69	2583.84	1923.84
				3281.6	2580.86	1971.73
				3280.51	2548.44	1884.2
				3279.42	2529.09	1895.37
				3278.33	2516.41	1979.95
				3277.24	2558.74	1919.99
				3276.15	2586.76	1919.67
				3275.06	2556.99	1935.42
				3273.97	2561.42	1873.2
				3272.88	2534.15	1932.5
				3271.79	2526.74	1879.47
				3270.7	2507.59	1929.58
				3269.61	2490.96	1883.44
				3268.52	2502.27	1940.41
				3267.42	2514.88	1896.57
				3266.33	2561.4	1948.94
				3265.24	2561.96	1902.82
				3264.15	2564.29	1909.38
				3263.06	2518.88	1964.01
				3261.96	2511.6	1949.96
				3260.87	2536.63	1897.01
				3259.78	2537.92	1878.4
				3258.69	2504.24	1946.72
				3257.59	2493.9	1889.23
				3256.5	2541.91	1900.36
				3255.41	2587.09	1918.34
				3254.31	2570.28	1890.59
				3253.22	2505.28	1904
				3252.13	2491.22	1919.69
				3251.03	2521.04	1935.37
				3249.94	2530.56	1871.09
				3248.84	2528.32	1850.23
				3247.75	2508.14	1929.86
				3246.65	2517.12	1865.61
				3245.56	2505.43	1842.48
				3244.46	2505.81	1826.2
				3243.37	2453.04	1878.4
				3242.27	2518.41	1882.66
				3241.18	2512.15	1880.07
				3240.08	2505.82	1900.29
				3238.98	2475.02	1918.23
				3237.89	2526.04	1922.48
				3236.79	2507.13	1874.29
				3235.7	2492.65	1899.06
				3234.6	2489.51	1896.47
				3233.5	2476.6	2016.95
				3232.4	2471.38	1873.07
				3231.31	2474.36	1918.33
				3230.21	2459.65	1902.07
				3229.11	2464.45	1883.54
				3228.01	2454.55	1824.03
				3226.92	2443.43	1844.23
				3225.82	2456.35	1818.88
				3224.72	2462.2	1893.7
				3223.62	2479.75	1907.05
				3222.52	2479.4	1847.58
				3221.42	2519.82	1774.48
				3220.32	2469.11	1853.8
				3219.23	2449.93	1794.37
				3218.13	2414	1916.86
				3217.03	2429.65	1834.71
				3215.93	2450.49	1879.87
				3214.83	2488.6	1831.84
				3213.73	2445.61	1763.37
				3212.63	2386.33	1860.78
				3211.53	2333.63	1892.28
				3210.42	2379.12	1778.41
				3209.32	2421.49	1784.93
				3208.22	2382.26	1877.73
				3207.12	2354.22	1888.78
				3206.02	2395.08	1774.98
				3204.92	2409.94	1761.07
				3203.82	2356.9	1826.59
				3202.71	2361.89	1930.65
				3201.61	2373.96	1769.29
				3200.51	2356.46	1807.55
				3199.41	2329.97	1857.15
				3198.31	2333.35	1777.49
				3197.2	2391.38	1849.74
				3196.1	2409.26	1824.51
				3195	2393.91	1815.15
				3193.89	2318.04	1844.31
				3192.79	2335.14	1800.97
				3191.69	2359.93	1805.2
				3190.58	2398.57	1730.18
				3189.48	2388.73	1793.29
				3188.37	2368.55	1738.67
				3187.27	2318.17	1758.76
				3186.16	2304.79	1776.57
				3185.06	2303.58	1826.07
				3183.95	2315.87	1769.21
				3182.85	2287.83	1796.06
				3181.74	2304.97	1818.39
				3180.64	2293.81	1754.78
				3179.53	2308.68	1792.93
				3178.43	2305.39	1729.34
				3177.32	2274.35	1776.52
				3176.21	2259.38	1812.39
				3175.11	2269.6	1775.94
				3174	2301.18	1741.76
				3172.89	2261.96	1793.43
				3171.79	2228.1	1736.68
				3170.68	2199.86	1700.27
				3169.57	2194.61	1697.73
				3168.46	2253.12	1720.03
				3167.36	2284.29	1760.37
				3166.25	2250.28	1742.03
				3165.14	2176.41	1773.34
				3164.03	2175.99	1786.58
				3162.92	2198.26	1738.93
				3161.82	2257.68	1736.39
				3160.71	2293.65	1738.36
				3159.6	2248.2	1744.84
				3158.49	2178.34	1719.76
				3157.38	2187.77	1728.49
				3156.27	2199.71	1608.79
				3155.16	2198.32	1624.3
				3154.05	2196.55	1725.4
				3152.94	2187.44	1704.85
				3151.83	2198.08	1722.58
				3150.72	2219.21	1733.56
				3149.61	2257.56	1672.5
				3148.5	2195.98	1654.22
				3147.39	2166.95	1752.96
				3146.28	2140.55	1691.93
				3145.16	2194.32	1653.41
				3144.05	2166.59	1612.65
				3142.94	2111.12	1729.33
				3141.83	2073.56	1699.82
				3140.72	2075.74	1629.85
				3139.61	2110.27	1679.03
				3138.49	2096.12	1685.5
				3137.38	2069.78	1651.52
				3136.27	2077.2	1640.02
				3135.15	2108.25	1612.79
				3134.04	2128.63	1684.4
				3132.93	2088.95	1587.57
				3131.81	2116.26	1699.56
				3130.7	2114.69	1636.43
				3129.59	2128.84	1586.79
				3128.47	2081.63	1622.43
				3127.36	2031.61	1651.34
				3126.24	2014.93	1597.23
				3125.13	2069.52	1626.12
				3124.01	2126.65	1610.16
				3122.9	2112.09	1632.32
				3121.78	2071.58	1584.97
				3120.67	2077.7	1642.99
				3119.55	2097.41	1620.31
				3118.44	2101.94	1586.44
				3117.32	2118.03	1610.82
				3116.21	2093.38	1520.96
				3115.09	2039.8	1578.94
				3113.97	1992.82	1630.19
				3112.86	2051.02	1526.93
				3111.74	2082.92	1611.74
				3110.62	2096.33	1584.62
				3109.51	2053.15	1526.18
				3108.39	2032.81	1615.43
				3107.27	1998.54	1606.22
				3106.15	1994.25	1590.3
				3105.04	2019.41	1614.64
				3103.92	2046.75	1641.2
				3102.8	2036	1587.28
				3101.68	2003.67	1595.96
				3100.56	1980.1	1508.54
				3099.44	1953.47	1555.22
				3098.32	1975.68	1599.65
				3097.2	1966.36	1594.92
				3096.09	1952.96	1527.65
				3094.97	1967.75	1614.49
				3093.85	2020.06	1638.79
				3092.73	1976.57	1551.46
				3091.61	1975.08	1544.51
				3090.49	2006.06	1544.26
				3089.37	2019.45	1519.46
				3088.24	1984.5	1505.83
				3087.12	1968.69	1605.95
				3086	1971.24	1552.17
				3084.88	1950.72	1518.46
				3083.76	1949.38	1580.64
				3082.64	1900.72	1417.66
				3081.52	1873.48	1517.72
				3080.4	1887.56	1555.35
				3079.27	1967.26	1528.36
				3078.15	1967.71	1537.02
				3077.03	1919.66	1547.91
				3075.91	1899.23	1516.48
				3074.78	1925.33	1500.64
				3073.66	1961.07	1536.01
				3072.54	1941.04	1500.15
				3071.41	1925.27	1499.9
				3070.29	1890.49	1566.41
				3069.17	1937.6	1468.27
				3068.04	1922.61	1472.48
				3066.92	1904.19	1476.68
				3065.79	1894.53	1534.25
				3064.67	1893.53	1487.31
				3063.54	1893.08	1475.96
				3062.42	1858.3	1562.39
				3061.29	1856.28	1562.13
				3060.17	1857.36	1526.33
				3059.04	1909.87	1490.54
				3057.92	1907.46	1465.86
				3056.79	1879.36	1496.71
				3055.67	1877.97	1514.23
				3054.54	1882.99	1476.24
				3053.41	1840.14	1464.9
				3052.29	1835.96	1409.18
				3051.16	1868.43	1533.2
				3050.03	1909.46	1501.89
				3048.91	1871.81	1426.23
				3047.78	1850.66	1505.84
				3046.65	1824.95	1521.11
				3045.52	1835.8	1414.44
				3044.4	1865.07	1500.66
				3043.27	1873.64	1425.06
				3042.14	1853.89	1484.66
				3041.01	1842.44	1513.22
				3039.88	1818.16	1497.46
				3038.75	1814.88	1475.07
				3037.63	1808.38	1499.18
				3036.5	1845.47	1494.51
				3035.37	1795.59	1445.56
				3034.24	1806.48	1456.39
				3033.11	1790.95	1502.63
				3031.98	1822.52	1453.7
				3030.85	1810.2	1484.43
				3029.72	1853.26	1444.38
				3028.59	1832.8	1399.91
				3027.46	1824.16	1477.07
				3026.33	1842.8	1514.41
				3025.19	1846.93	1412.48
				3024.06	1843.6	1445.4
				3022.93	1841.77	1469.47
				3021.8	1838.01	1480.27
				3020.67	1823.75	1457.94
				3019.54	1796.95	1484.21
				3018.4	1829.46	1444.21
				3017.27	1837.36	1494.76
				3016.14	1854.22	1474.64
				3015.01	1823.01	1445.71
				3013.87	1817.04	1394.71
				3012.74	1805.64	1458.47
				3011.61	1795.26	1462.64
				3010.47	1830.32	1539.6
				3009.34	1853.39	1501.86
				3008.21	1809.25	1472.95
				3007.07	1788.85	1463.89
				3005.94	1798.82	1434.99
				3004.8	1775.11	1463.4
				3003.67	1747.1	1379.43
				3002.54	1780.24	1379.2
				3001.4	1811.93	1445.06
				3000.27	1786.02	1495.48
				2999.13	1786.04	1413.76
				2997.99	1800.65	1380.5
				2996.86	1790.42	1406.69
				2995.72	1781.82	1448.27
				2994.59	1786.81	1421.63
				2993.45	1774.33	1465.4
				2992.31	1758.44	1407.96
				2991.18	1744.45	1420.93
				2990.04	1766.41	1449.28
				2988.9	1761.28	1418.26
				2987.77	1805.58	1396.04
				2986.63	1787.08	1413.4
				2985.49	1728.52	1540.63
				2984.35	1691.87	1448.09
				2983.22	1756.24	1443.46
				2982.08	1759.23	1416.86
				2980.94	1734.65	1429.8
				2979.8	1729.78	1453.72
				2978.66	1758.99	1427.14
				2977.52	1780.46	1448.85
				2976.39	1785.25	1371.79
				2975.25	1783.01	1452.77
				2974.11	1755.69	1426.2
				2972.97	1799.78	1441.32
				2971.83	1796.98	1408.18
				2970.69	1765.74	1390.4
				2969.55	1735.18	1440.61
				2968.41	1732.89	1385.56
				2967.27	1766.23	1383.14
				2966.13	1782.91	1461.81
				2964.98	1819.68	1444.04
				2963.84	1800.79	1406.56
				2962.7	1817.33	1390.99
				2961.56	1795.13	1390.76
				2960.42	1785.26	1438.71
				2959.28	1796.03	1480.07
				2958.14	1803.25	1387.88
				2956.99	1769.19	1490.53
				2955.85	1758.32	1422.44
				2954.71	1799.48	1424.39
				2953.57	1797.44	1439.47
				2952.42	1798.64	1423.92
				2951.28	1794.03	1430.25
				2950.14	1810.1	1412.52
				2948.99	1812.86	1357.63
				2947.85	1828.43	1394.57
				2946.71	1808.83	1431.49
				2945.56	1758.97	1472.77
				2944.42	1772.71	1402.62
				2943.27	1844.87	1470.1
				2942.13	1857.82	1452.39
				2940.98	1804.97	1445.6
				2939.84	1779.65	1447.54
				2938.69	1801.51	1403.64
				2937.55	1786.05	1442.7
				2936.4	1758.7	1462.1
				2935.26	1776.05	1389.86
				2934.11	1773.58	1411.44
				2932.96	1783.51	1435.2
				2931.82	1759.78	1450.23
				2930.67	1790.33	1408.56
				2929.52	1809.09	1334.21
				2928.38	1806.31	1353.61
				2927.23	1779.67	1359.92
				2926.08	1781.11	1438.14
				2924.93	1810.7	1437.9
				2923.79	1790.05	1391.92
				2922.64	1787.82	1443.96
				2921.49	1769.61	1430.66
				2920.34	1742.58	1395.59
				2919.19	1726.85	1369.23
				2918.05	1763.63	1438.65
				2916.9	1791.7	1410.13
				2915.75	1799.73	1420.77
				2914.6	1790.23	1433.59
				2913.45	1756.26	1361.58
				2912.3	1737.38	1404.85
				2911.15	1774.37	1361.13
				2910	1764.33	1426.12
				2908.85	1733.73	1441.1
				2907.7	1735.67	1393.05
				2906.55	1769.91	1353.71
				2905.4	1779.36	1373.04
				2904.25	1808.11	1355.43
				2903.1	1830.09	1322.63
				2901.94	1799.95	1448.36
				2900.79	1773.53	1445.95
				2899.64	1767.1	1450.05
				2898.49	1741.95	1421.59
				2897.34	1736.63	1421.36
				2896.19	1786.61	1360.37
				2895.03	1783.6	1353.64
				2893.88	1748.6	1466.2
				2892.73	1756.42	1418.25
				2891.57	1776.21	1365.98
				2890.42	1767.49	1370.09
				2889.27	1766.39	1408.88
				2888.11	1795.2	1449.82
				2886.96	1767.48	1449.58
				2885.81	1768.24	1358.35
				2884.65	1786.63	1410.11
				2883.5	1836.71	1340.57
				2882.34	1812.71	1433.46
				2881.19	1766.21	1420.24
				2880.03	1744.82	1368.05
				2878.88	1767.29	1424.09
				2877.72	1794.75	1467.14
				2876.57	1781.23	1421.46
				2875.41	1795.27	1460.16
				2874.26	1778.66	1362.59
				2873.1	1767.93	1422.92
				2871.94	1767.19	1331.87
				2870.79	1764.5	1409.47
				2869.63	1753.4	1433.02
				2868.47	1747.42	1415.49
				2867.32	1761.77	1415.25
				2866.16	1762.4	1363.17
				2865	1750.26	1486.07
				2863.84	1776.69	1403.75
				2862.69	1770.04	1410
				2861.53	1773.02	1390.34
				2860.37	1749.72	1424.64
				2859.21	1802.33	1387.72
				2858.05	1791.5	1450.06
				2856.9	1802.6	1393.73
				2855.74	1760.82	1466.84
				2854.58	1808.9	1408.36
				2853.42	1784.82	1444.79
				2852.26	1811.45	1394.96
				2851.1	1760.76	1411.97
				2849.94	1777.41	1424.67
				2848.78	1768.55	1445.99
				2847.62	1821.76	1426.35
				2846.46	1830.87	1387.34
				2845.3	1840.6	1408.65
				2844.14	1803.32	1445.03
				2842.97	1801.36	1446.94
				2841.81	1798.66	1442.4
				2840.65	1811.95	1487.36
				2839.49	1788.41	1444.07
				2838.33	1802.25	1355.61
				2837.17	1805.33	1462.95
				2836	1847.07	1398.18
				2834.84	1865.19	1514.08
				2833.68	1864.89	1460.07
				2832.52	1807.39	1373.83
				2831.35	1805.92	1399.4
				2830.19	1785.67	1440
				2829.03	1793.47	1493.49
				2827.86	1803.73	1430.93
				2826.7	1817.5	1430.69
				2825.54	1764.85	1447.64
				2824.37	1789.33	1455.99
				2823.21	1843.14	1387.04
				2822.04	1862.54	1416.86
				2820.88	1817.58	1395.16
				2819.71	1787.97	1418.54
				2818.55	1794.53	1437.61
				2817.38	1827.89	1411.63
				2816.22	1846.77	1398.53
				2815.05	1823.67	1419.74
				2813.89	1803.88	1496.7
				2812.72	1780.37	1419.27
				2811.55	1813.08	1438.33
				2810.39	1850.74	1438.09
				2809.22	1850.63	1452.85
				2808.05	1792.22	1465.46
				2806.89	1796.51	1441.65
				2805.72	1823.69	1449.98
				2804.55	1829.57	1434.75
				2803.38	1802.65	1421.67
				2802.22	1800.64	1363.63
				2801.05	1783.4	1404.07
				2799.88	1779.62	1461.62
				2798.71	1805.48	1420.72
				2797.54	1840.21	1437.6
				2796.37	1844.37	1546.45
				2795.2	1821.39	1482.03
				2794.04	1801.36	1377.01
				2792.87	1799.89	1428.09
				2791.7	1807.84	1423.58
				2790.53	1788.92	1446.85
				2789.36	1795.33	1450.88
				2788.19	1840.87	1489.1
				2787.02	1830.63	1433.31
				2785.85	1778.21	1424.53
				2784.67	1771.2	1420.02
				2783.5	1791.28	1462.49
				2782.33	1783.97	1470.78
				2781.16	1814.03	1449.2
				2779.99	1833.25	1438.28
				2778.82	1857.75	1531.92
				2777.65	1828.25	1484.74
				2776.47	1798.88	1441.83
				2775.3	1790.41	1507.7
				2774.13	1821.67	1437.09
				2772.96	1823.63	1447.51
				2771.78	1788.73	1468.58
				2770.61	1814.61	1449.16
				2769.44	1861.55	1436.13
				2768.26	1845.85	1489.15
				2767.09	1814.38	1416.48
				2765.92	1817.35	1446.06
				2764.74	1840.48	1450.08
				2763.57	1822.29	1486.03
				2762.39	1816.08	1455.98
				2761.22	1801.44	1481.28
				2760.04	1799.86	1412.94
				2758.87	1821.98	1451
				2757.69	1836.33	1438
				2756.52	1832.44	1459.02
				2755.34	1839.48	1429.01
				2754.17	1820.17	1435.15
				2752.99	1799.09	1471.05
				2751.81	1777.17	1421.92
				2750.64	1782.4	1515.19
				2749.46	1795.09	1432.07
				2748.28	1829.57	1402.09
				2747.11	1823.08	1435.84
				2745.93	1823.44	1420.73
				2744.75	1828.48	1443.85
				2743.58	1842.85	1445.74
				2742.4	1846.79	1422.15
				2741.22	1860.61	1466.48
				2740.04	1836.72	1455.62
				2738.86	1819.5	1472.35
				2737.68	1823.5	1412.71
				2736.51	1847.19	1514.28
				2735.33	1871.6	1439.81
				2734.15	1879.4	1428.97
				2732.97	1872.37	1471.12
				2731.79	1874.72	1502.67
				2730.61	1871.38	1485.47
				2729.43	1851.22	1411.06
				2728.25	1822.82	1508.27
				2727.07	1823.12	1433.89
				2725.89	1826.81	1450.59
				2724.71	1857.78	1524.46
				2723.53	1893.94	1458.58
				2722.34	1894.6	1511.25
				2721.16	1902.86	1424.23
				2719.98	1889.31	1525.56
				2718.8	1837.93	1434.33
				2717.62	1813.67	1465.82
				2716.44	1839.78	1423.28
				2715.25	1866.18	1450.53
				2714.07	1837.78	1439.72
				2712.89	1845.2	1492.32
				2711.71	1874.29	1492.07
				2710.52	1890.47	1487.6
				2709.34	1865.89	1468.33
				2708.16	1836.61	1487.1
				2706.97	1874.13	1461.51
				2705.79	1914.54	1454.93
				2704.6	1914.35	1471.58
				2703.42	1852.63	1416.45
				2702.24	1855.51	1523.85
				2701.05	1886.07	1491.94
				2699.87	1898.66	1447.38
				2698.68	1854.16	1501.99
				2697.5	1877.11	1480.65
				2696.31	1924.21	1503.6
				2695.12	1930.29	1539.19
				2693.94	1908.76	1448.28
				2692.75	1961.3	1568.18
				2691.57	1977.97	1494.16
				2690.38	1929.96	1517.09
				2689.19	1882.62	1430.46
				2688.01	1893.62	1430.22
				2686.82	1877.36	1535.28
				2685.63	1883.96	1532.92
				2684.44	1933.51	1522.14
				2683.26	1942.88	1492.41
				2682.07	1967.86	1487.95
				2680.88	1934.11	1504.54
				2679.69	1948.69	1460.11
				2678.5	1920.29	1516.66
				2677.32	1967.39	1537.44
				2676.13	1924.82	1471.99
				2674.94	1946.97	1492.77
				2673.75	1915.95	1473.6
				2672.56	1946.98	1502.78
				2671.37	1960.45	1479.41
				2670.18	1961.34	1493.87
				2668.99	1906.57	1535.64
				2667.8	1902.64	1489.17
				2666.61	1968.14	1495.22
				2665.42	1986.66	1536.96
				2664.23	1965.64	1498.92
				2663.04	1961.88	1477.68
				2661.84	1995.37	1567.67
				2660.65	1992.52	1514.95
				2659.46	1973.18	1594.42
				2658.27	1968.42	1520.74
				2657.08	1981.45	1497.41
				2655.88	1974.47	1492.97
				2654.69	1969.77	1547.23
				2653.5	2012.13	1555.35
				2652.31	2020.97	1548.81
				2651.11	2007.46	1550.64
				2649.92	1924.87	1615.33
				2648.73	1938.37	1504.04
				2647.53	1936.67	1598.03
				2646.34	1967.82	1581.01
				2645.15	1940.81	1520.03
				2643.95	1959.26	1500.94
				2642.76	1996.84	1494.41
				2641.56	1997.95	1523.45
				2640.37	1986.49	1565.04
				2639.17	1990.82	1610.8
				2637.98	2015.83	1564.52
				2636.78	2009.39	1606.08
				2635.59	1964.08	1490.81
				2634.39	1967.15	1465.48
				2633.19	1954.16	1561.38
				2632	1975.63	1487.97
				2630.8	1958.1	1498.17
				2629.6	1983.44	1535.52
				2628.41	2017.54	1531.09
				2627.21	2043.93	1585.13
				2626.01	1998.68	1568.16
				2624.82	1943.28	1521.97
				2623.62	1952.13	1513.36
				2622.42	2008.1	1550.68
				2621.22	2026.36	1581.72
				2620.02	2047.96	1550.16
				2618.83	2030.03	1581.19
				2617.63	2029.75	1535.04
				2616.43	2031.55	1668.24
				2615.23	2067.07	1534.52
				2614.03	2041.77	1630.15
				2612.83	2002.85	1559.02
				2611.63	2007.62	1521.24
				2610.43	2025.03	1533.49
				2609.23	2021.06	1535.32
				2608.03	2020.06	1576.72
				2606.83	2047.33	1536.88
				2605.63	2061.8	1597.01
				2604.43	2048.73	1655.03
				2603.23	2037.44	1554.84
				2602.03	2043.04	1564.99
				2600.82	2064.93	1598.02
				2599.62	2050.51	1612.31
				2598.42	2008.74	1639.08
				2597.22	2046.42	1593.05
				2596.02	2057.08	1536.64
				2594.81	2074.19	1542.62
				2593.61	2049.07	1637.98
				2592.41	2091.61	1616.92
				2591.21	2067.74	1635.35
				2590	2064.07	1645.46
				2588.8	2054.11	1587.02
				2587.59	2084.32	1568.06
				2586.39	2094.48	1605.18
				2585.19	2078.17	1584.15
				2583.98	2085.17	1635.78
				2582.78	2058.49	1529.65
				2581.57	2060.46	1568.82
				2580.37	2043.75	1576.86
				2579.16	2068.96	1591.11
				2577.96	2106.94	1526.55
				2576.75	2145.52	1594.73
				2575.55	2117.5	1629.71
				2574.34	2063.83	1536.14
				2573.13	2051.58	1627.08
				2571.93	2068.7	1601.94
				2570.72	2052.14	1585.1
				2569.51	2100.97	1574.47
				2568.31	2115.53	1553.49
				2567.1	2142.46	1596.72
				2565.89	2061.22	1561.25
				2564.69	2055.38	1616.89
				2563.48	2063.24	1579.36
				2562.27	2112.51	1630.83
				2561.06	2109.44	1531.23
				2559.85	2075.04	1541.32
				2558.64	2116.76	1611.39
				2557.44	2144.53	1538.73
				2556.23	2150.03	1590.17
				2555.02	2097.2	1596.1
				2553.81	2166.01	1643.38
				2552.6	2163.58	1570.77
				2551.39	2124.32	1533.3
				2550.18	2064.86	1640.48
				2548.97	2070.06	1625.75
				2547.76	2095.38	1551.12
				2546.55	2139.1	1604.55
				2545.34	2145.3	1610.47
				2544.13	2113.73	1568.91
				2542.91	2099.98	1632.63
				2541.7	2093.03	1553.94
				2540.49	2083.48	1619.7
				2539.28	2110.77	1588.49
				2538.07	2112.07	1590.28
				2536.86	2084.73	1567.33
				2535.64	2062.57	1538.2
				2534.43	2108.46	1568.86
				2533.22	2149.45	1494.39
				2532	2156.34	1576.58
				2530.79	2146.55	1561.89
				2529.58	2172.73	1602.83
				2528.36	2174.02	1575.78
				2527.15	2140.99	1513.73
				2525.94	2077.51	1569.07
				2524.72	2084.09	1628.51
				2523.51	2131.02	1617.94
				2522.29	2190.06	1638.25
				2521.08	2195.04	1609.17
				2519.86	2205.19	1555.4
				2518.65	2180.37	1571.6
				2517.43	2136.46	1647.43
				2516.22	2092.21	1552.56
				2515	2087.81	1642.76
				2513.78	2143.01	1623.99
				2512.57	2161.86	1594.94
				2511.35	2134.2	1687.14
				2510.13	2093.32	1619.05
				2508.92	2117.27	1602.35
				2507.7	2123.66	1706.83
				2506.48	2105.58	1573.06
				2505.27	2100.71	1595.38
				2504.05	2108.45	1566.37
				2502.83	2116.6	1600.99
				2501.61	2152.24	1594.57
				2500.39	2139.45	1606.61
				2499.17	2147.12	1583.77
				2497.96	2108.66	1640.94
				2496.74	2133.15	1620.15
				2495.52	2148.95	1593.22
				2494.3	2215.43	1619.6
				2493.08	2217.81	1648.03
				2491.86	2186.17	1633.4
				2490.64	2180.52	1575.75
				2489.42	2179.87	1600.07
				2488.2	2187.63	1706.32
				2486.98	2161.98	1599.53
				2485.76	2163.26	1597.21
				2484.53	2140.84	1558.04
				2483.31	2136.91	1608.95
				2482.09	2139.82	1674.18
				2480.87	2177.64	1620.69
				2479.65	2187.39	1591.77
				2478.43	2188.77	1663.1
				2477.2	2157.6	1609.64
				2475.98	2160.04	1623.68
				2474.76	2132.57	1692.92
				2473.54	2147.57	1608.82
				2472.31	2151.41	1600.38
				2471.09	2177.44	1610.32
				2469.87	2144.56	1544.67
				2468.64	2157.21	1615.91
				2467.42	2178.26	1599.29
				2466.19	2185.08	1580.64
				2464.97	2160.9	1655.92
				2463.74	2155.63	1627.06
				2462.52	2155.5	1657.41
				2461.29	2162.42	1616.31
				2460.07	2176.34	1660.93
				2458.84	2190.02	1515.8
				2457.62	2189.65	1676.68
				2456.39	2202.16	1670.28
				2455.17	2196.54	1598.63
				2453.94	2194.54	1630.98
				2452.71	2173.55	1616.43
				2451.49	2145.29	1605.97
				2450.26	2113.2	1630.15
				2449.03	2108.36	1595.24
				2447.81	2168.87	1619.41
				2446.58	2182.77	1586.55
				2445.35	2165.12	1669.77
				2444.12	2129.09	1636.91
				2442.89	2175.14	1626.46
				2441.67	2183.73	1626.18
				2440.44	2156.27	1642.19
				2439.21	2108.12	1536.11
				2437.98	2107.35	1631.46
				2436.75	2098.92	1543.73
				2435.52	2083.35	1586.17
				2434.29	2070.73	1642.83
				2433.06	2103.54	1591.73
				2431.83	2083.91	1528.45
				2430.6	2042.92	1668.41
				2429.37	2037.22	1592.95
				2428.14	2108.33	1708.48
				2426.91	2109.66	1511.17
				2425.68	2068.22	1600.27
				2424.45	2067.63	1602.03
				2423.22	2126.33	1557.09
				2421.98	2104.17	1520.29
				2420.75	2081.25	1550.48
				2419.52	2048.96	1590.79
				2418.29	2050.24	1525.61
				2417.06	2037.89	1484.78
				2415.82	2049.02	1551.45
				2414.59	2039.4	1579.58
				2413.36	2040.73	1514.43
				2412.12	2032.86	1564.85
				2410.89	2036.34	1513.92
				2409.66	2018.28	1503.53
				2408.42	2038.13	1511.38
				2407.19	2008.8	1539.48
				2405.95	2041.38	1616.18
				2404.72	2040.33	1538.96
				2403.48	2047.69	1504.28
				2402.25	2006.22	1566.78
				2401.01	2055.71	1560.44
				2399.78	2066.99	1473.16
				2398.54	1990.58	1507.31
				2397.31	1922.72	1434.23
				2396.07	1959.66	1470.39
				2394.84	2020.58	1462.05
				2393.6	2015.33	1465.85
				2392.36	2004.01	1495.92
				2391.12	1961.69	1463.33
				2389.89	1949.46	1440.85
				2388.65	1920.79	1466.87
				2387.41	1945.28	1500.96
				2386.18	1951.41	1464.35
				2384.94	1969.72	1401.5
				2383.7	1915.68	1439.63
				2382.46	1882.47	1455.53
				2381.22	1854.59	1465.38
				2379.98	1847.24	1380.37
				2378.74	1854.07	1440.67
				2377.51	1867.88	1416.21
				2376.27	1883.35	1424.04
				2375.03	1873.7	1441.95
				2373.79	1861.86	1377.18
				2372.55	1828.13	1459.6
				2371.31	1810.2	1412.99
				2370.07	1775.11	1380.51
				2368.82	1768.36	1398.41
				2367.58	1776.35	1436.45
				2366.34	1786.35	1412.03
				2365.1	1816.37	1437.97
				2363.86	1852.19	1353.16
				2362.62	1822.84	1328.77
				2361.38	1741.02	1350.68
				2360.13	1688.28	1382.66
				2358.89	1708.41	1428.7
				2357.65	1748.98	1329.88
				2356.41	1788.29	1331.66
				2355.16	1774.48	1399.82
				2353.92	1726.38	1321.15
				2352.68	1714.36	1357.12
				2351.43	1741.87	1348.85
				2350.19	1774.42	1362.69
				2348.94	1719.58	1346.38
				2347.7	1681.11	1328.07
				2346.46	1669.05	1339.89
				2345.21	1694.48	1323.6
				2343.97	1683.52	1331.41
				2342.72	1674.92	1339.21
				2341.48	1670.21	1286.79
				2340.23	1675.84	1338.75
				2338.98	1673.26	1354.58
				2337.74	1653.6	1344.32
				2336.49	1652	1316
				2335.25	1633.95	1365.92
				2334	1637.51	1305.53
				2332.75	1647.6	1329.37
				2331.51	1737.07	1363.22
				2330.26	1767.93	1413.1
				2329.01	1757.56	1466.97
				2327.76	1701.49	1390.58
				2326.52	1683.75	1420.39
				2325.27	1640.31	1336.02
				2324.02	1609.13	1299.74
				2322.77	1587.8	1301.53
				2321.52	1571.06	1333.34
				2320.27	1556.44	1263.05
				2319.02	1573.38	1212.8
				2317.77	1565.23	1284.63
				2316.52	1544.33	1284.41
				2315.27	1551.88	1282.19
				2314.02	1594.54	1281.97
				2312.77	1598.21	1291.75
				2311.52	1563.55	1295.53
				2310.27	1541.75	1297.31
				2309.02	1540.86	1253.12
				2307.77	1577.42	1270.89
				2306.52	1580.69	1320.62
				2305.27	1571.18	1244.49
				2304.02	1539.98	1208.33
				2302.76	1508.46	1248.06
				2301.51	1492.45	1257.83
				2300.26	1512.27	1213.7
				2299.01	1543.66	1227.46
				2297.75	1529.43	1281.13
				2296.5	1487.73	1209.08
				2295.25	1464.9	1268.72
				2293.99	1488.81	1254.55
				2292.74	1541.21	1254.33
				2291.49	1566.98	1236.17
				2290.23	1542.9	1247.92
				2288.98	1503.46	1273.62
				2287.72	1511.56	1267.42
				2286.47	1488.26	1263.22
				2285.21	1472.98	1257.03
				2283.96	1457.3	1226.94
				2282.7	1522.6	1198.85
				2281.45	1499.7	1212.58
				2280.19	1504.68	1220.34
				2278.94	1479.62	1206.2
				2277.68	1485.12	1249.77
				2276.42	1461.55	1223.69
				2275.17	1465.17	1227.46
				2273.91	1453.16	1241.18
				2272.65	1465.4	1201.19
				2271.4	1478.68	1216.89
				2270.14	1505.92	1184.88
				2268.88	1505.54	1204.55
				2267.62	1492.52	1186.46
				2266.37	1482.72	1146.51
				2265.11	1473.67	1158.24
				2263.85	1465.87	1215.64
				2262.59	1434.24	1237.28
				2261.33	1459.18	1201.33
				2260.07	1478.39	1199.14
				2258.81	1482.51	1216.8
				2257.55	1447.55	1264.22
				2256.29	1462.49	1216.38
				2255.03	1469.95	1257.84
				2253.77	1455.93	1194.15
				2252.51	1433.01	1211.79
				2251.25	1441.66	1263.14
				2249.99	1464.36	1233.19
				2248.73	1484.04	1207.21
				2247.47	1458.31	1157.45
				2246.21	1444.47	1198.87
				2244.94	1437.88	1188.75
				2243.68	1462.99	1206.38
				2242.42	1424.26	1184.39
				2241.16	1412.82	1188.14
				2239.89	1432.54	1189.92
				2238.63	1468.04	1207.53
				2237.37	1444.22	1185.56
				2236.1	1408.91	1224.93
				2234.84	1416.47	1179.21
				2233.58	1437.65	1216.6
				2232.31	1457.97	1151.12
				2231.05	1422.98	1190.47
				2229.78	1416.69	1182.36
				2228.52	1434.85	1209.83
				2227.26	1470.19	1168.12
				2225.99	1445.49	1201.52
				2224.72	1441.8	1189.45
				2223.46	1448.44	1157.64
				2222.19	1438.09	1246.33
				2220.93	1425.94	1216.49
				2219.66	1432.52	1174.82
				2218.4	1472.2	1204.23
				2217.13	1467.56	1196.13
				2215.86	1451.69	1130.8
				2214.59	1424.99	1217.42
				2213.33	1437.38	1231.02
				2212.06	1457.7	1179.53
				2210.79	1471.2	1197.08
				2209.52	1474.27	1216.59
				2208.26	1437.13	1129.64
				2206.99	1412.16	1151.12
				2205.72	1416.36	1221.87
				2204.45	1464.42	1198.02
				2203.18	1460.85	1221.46
				2201.91	1453.45	1207.46
				2200.64	1455.17	1228.91
				2199.37	1486.37	1212.95
				2198.1	1451.98	1206.84
				2196.83	1456.05	1194.82
				2195.56	1467.21	1220.2
				2194.29	1500.65	1219.99
				2193.02	1493.58	1251.26
				2191.75	1476.41	1195.97
				2190.48	1478.85	1227.23
				2189.21	1451.64	1209.32
				2187.94	1465.99	1213.05
				2186.67	1476.91	1261.98
				2185.39	1492.5	1218.53
				2184.12	1479.21	1202.6
				2182.85	1472.9	1224
				2181.58	1487.63	1188.43
				2180.3	1471.16	1182.34
				2179.03	1484.71	1213.55
				2177.76	1479.35	1209.42
				2176.48	1458.29	1228.84
				2175.21	1465.99	1252.18
				2173.94	1491.37	1200.95
				2172.66	1518.87	1212.51
				2171.39	1493.88	1228
				2170.11	1485.23	1243.48
				2168.84	1483	1202.08
				2167.56	1489.42	1197.95
				2166.29	1465.19	1189.91
				2165.01	1450.32	1244.58
				2163.74	1448.62	1197.34
				2162.46	1477.09	1204.97
				2161.18	1491.88	1185.17
				2159.91	1455.88	1253.52
				2158.63	1431.51	1161.26
				2157.35	1439.87	1196.31
				2156.08	1514.58	1237.21
				2154.8	1482.95	1209.6
				2153.52	1456.92	1136.98
				2152.24	1451.4	1172.01
				2150.97	1488.11	1189.41
				2149.69	1508.41	1243.97
				2148.41	1475.97	1190.96
				2147.13	1444.38	1196.62
				2145.85	1413.13	1219.87
				2144.57	1458.01	1180.57
				2143.29	1479.15	1190.14
				2142.01	1469.07	1209.47
				2140.73	1438.5	1232.71
				2139.45	1436.14	1128.97
				2138.17	1432.04	1191.27
				2136.89	1445.96	1152.02
				2135.61	1437.85	1206.48
				2134.33	1439.16	1167.24
				2133.05	1446.27	1186.55
				2131.77	1437.33	1147.32
				2130.49	1427.72	1176.39
				2129.21	1426.08	1185.94
				2127.93	1435.42	1226.69
				2126.64	1424.47	1179.68
				2125.36	1453.36	1167.78
				2124.08	1475.39	1192.92
				2122.8	1461.88	1198.56
				2121.51	1433.18	1225.63
				2120.23	1409.67	1180.61
				2118.95	1430.01	1205.73
				2117.66	1430.21	1164.63
				2116.38	1429.08	1191.69
				2115.09	1414.48	1205.11
				2113.81	1419.35	1224.37
				2112.52	1397.15	1173.55
				2111.24	1382.56	1148.06
				2109.96	1410.33	1212.06
				2108.67	1407.49	1165.17
				2107.38	1433.91	1164.97
				2106.1	1438.22	1182.27
				2104.81	1423.71	1168.45
				2103.53	1375.69	1152.7
				2102.24	1371.9	1121.41
				2100.95	1396.2	1235.86
				2099.67	1407.95	1140.45
				2098.38	1435.79	1142.19
				2097.09	1424.06	1122.58
				2095.81	1393.47	1165.1
				2094.52	1380.52	1182.38
				2093.23	1389.43	1149.17
				2091.94	1382.71	1180.03
				2090.65	1369.49	1162.36
				2089.36	1413.38	1199.02
				2088.08	1423.06	1140.62
				2086.79	1395.11	1185.03
				2085.5	1360.4	1200.34
				2084.21	1376.68	1118.7
				2082.92	1382.26	1194.11
				2081.63	1398.91	1174.52
				2080.34	1395.51	1149.13
				2079.05	1395.99	1172.18
				2077.76	1392.81	1088.68
				2076.47	1367.51	1181.46
				2075.18	1357.92	1125.1
				2073.89	1354.14	1148.14
				2072.59	1406.45	1231.18
				2071.3	1411.63	1198.06
				2070.01	1405.97	1159.15
				2068.72	1345.91	1114.45
				2067.43	1310.97	1170.36
				2066.13	1318.59	1121.8
				2064.84	1342.06	1117.74
				2063.55	1344.1	1086.61
				2062.25	1341.16	1165.69
				2060.96	1363.68	1117.16
				2059.67	1329.33	1227.12
				2058.37	1315.9	1167.01
				2057.08	1312.58	1153.29
				2055.78	1334.54	1135.71
				2054.49	1338.5	1203.1
				2053.2	1344.12	1154.62
				2051.9	1338.15	1167.94
				2050.6	1349.77	1156.15
				2049.31	1373.69	1155.95
				2048.01	1378.47	1171.19
				2046.72	1362.8	1136.26
				2045.42	1362.62	1165
				2044.13	1337.7	1145.51
				2042.83	1361.27	1141.46
				2041.53	1366.7	1150.9
				2040.23	1365.48	1160.34
				2038.94	1330.94	1171.7
				2037.64	1311.44	1158.01
				2036.34	1318.09	1111.58
				2035.04	1324.8	1115.24
				2033.75	1321.66	1128.52
				2032.45	1329.67	1147.58
				2031.15	1357.77	1101.18
				2029.85	1360.84	1120.24
				2028.55	1361.92	1120.04
				2027.25	1350.25	1058.28
				2025.95	1333.64	1106.19
				2024.65	1325.93	1182.94
				2023.35	1336.81	1182.73
				2022.05	1334.6	1145.99
				2020.75	1299.27	1168.87
				2019.45	1298.65	1103.31
				2018.15	1288.66	1178.07
				2016.85	1302.05	1118.3
				2015.55	1320.54	1114.27
				2014.25	1333.82	1112.15
				2012.95	1324.86	1131.16
				2011.64	1316.34	1146.33
				2010.34	1319.57	1125.01
				2009.04	1294.12	1145.93
				2007.74	1286.87	1111.19
				2006.43	1304.36	1099.48
				2005.13	1283.47	1078.19
				2003.83	1300.78	1133.63
				2002.52	1298.09	1100.83
				2001.22	1307.02	1108.31
				1999.92	1274.91	1092.78
				1998.61	1298.46	1107.93
				1997.31	1287.06	1078.99
				1996	1303.75	1140.12
				1994.7	1300.85	1157.16
				1993.39	1310.69	1112.9
				1992.09	1276.43	1082.07
				1990.78	1305.26	1106.77
				1989.47	1302.95	1087.44
				1988.17	1291.14	1161.9
				1986.86	1261.27	1110.03
				1985.56	1285.49	1100.27
				1984.25	1310.03	1082.86
				1982.94	1285.43	1111.36
				1981.64	1295.42	1141.77
				1980.33	1291.97	1110.98
				1979.02	1279.69	1089.75
				1977.71	1236.91	1118.24
				1976.4	1247.45	1083.64
				1975.1	1262.25	1115.94
				1973.79	1255.81	1127.21
				1972.48	1235.35	1083.08
				1971.17	1240.04	1105.81
				1969.86	1228.32	1048.33
				1968.55	1254.45	1153.15
				1967.24	1293.11	1057.51
				1965.93	1338.26	1120.31
				1964.62	1295.94	1049.51
				1963.31	1278.16	1114.2
				1962	1264.21	1045.33
				1960.69	1294.67	1167.21
				1959.38	1295.15	1071.66
				1958.07	1300.27	1042.88
				1956.76	1273.73	1118.95
				1955.44	1249.06	1095.88
				1954.13	1247.21	1055.68
				1952.82	1273.72	1095.5
				1951.51	1292.82	1085.79
				1950.19	1263.22	1089.41
				1948.88	1243.79	1070.18
				1947.57	1251.35	1071.89
				1946.26	1283.44	1069.8
				1944.94	1286.1	1073.43
				1943.63	1271.09	1092.27
				1942.31	1258.42	1080.66
				1941	1254.45	1148.96
				1939.69	1255.7	1114.52
				1938.37	1274.06	1051.58
				1937.06	1289.86	1102.73
				1935.74	1287.36	1167.17
				1934.43	1275.46	1189.77
				1933.11	1275.51	1071.75
				1931.79	1265.3	1143.76
				1930.48	1275.5	1132.16
				1929.16	1285.05	1055.99
				1927.84	1305.93	1124.17
				1926.53	1305.27	1087.9
				1925.21	1300.65	1083.92
				1923.89	1279.33	1148.26
				1922.58	1260.02	1102.52
				1921.26	1283.59	1174.42
				1919.94	1300.55	1096.44
				1918.62	1275.35	1088.66
				1917.3	1244.35	1075.2
				1915.99	1274.85	1057.95
				1914.67	1322.07	1061.56
				1913.35	1286.76	1072.74
				1912.03	1263.52	1100.98
				1910.71	1242.08	1112.16
				1909.39	1247.93	1121.44
				1908.07	1251.6	1115.56
				1906.75	1303.05	1077.49
				1905.43	1297.37	1101.92
				1904.11	1282.81	1103.62
				1902.79	1284.47	1152.64
				1901.47	1284.69	1137.3
				1900.14	1281	1116.29
				1898.82	1280.24	1074.48
				1897.5	1298.82	1119.68
				1896.18	1287.57	1117.59
				1894.86	1272.39	1036.1
				1893.53	1301.59	1130.44
				1892.21	1314.38	1071.65
				1890.89	1295.38	1045.01
				1889.57	1258.1	1152.52
				1888.24	1280.07	1067.31
				1886.92	1294.96	1093.57
				1885.59	1265.28	1099.04
				1884.27	1256.69	1081.86
				1882.95	1246.12	1145.85
				1881.62	1260.89	1051.28
				1880.3	1262.61	1052.99
				1878.97	1263.63	1041.48
				1877.65	1242.88	1065.82
				1876.32	1214.91	1095.82
				1875	1231.99	1129.57
				1873.67	1259.36	1121.83
				1872.34	1277.51	1068.85
				1871.02	1260.64	1123.32
				1869.69	1256.98	1109.94
				1868.36	1275.59	1122.93
				1867.04	1281.46	1122.74
				1865.71	1263.37	1043.43
				1864.38	1223.28	1088.45
				1863.05	1246.73	1084.49
				1861.73	1266.47	1133.25
				1860.4	1287.06	1069.06
				1859.07	1257.43	1068.87
				1857.74	1267.64	1095.02
				1856.41	1262.09	1049.69
				1855.08	1257.04	1058.91
				1853.75	1265.68	1039.92
				1852.42	1290.23	1034.09
				1851.09	1266.86	1062.11
				1849.76	1248.48	1078.84
				1848.43	1250.89	1114.36
				1847.1	1266.57	1095.37
				1845.77	1257.16	1095.18
				1844.44	1267.95	1070.58
				1843.11	1256.83	1045.98
				1841.78	1229.58	1104
				1840.45	1221.1	1085.03
				1839.11	1269.36	1096.1
				1837.78	1306.14	1095.91
				1836.45	1288.66	1052.57
				1835.12	1253.69	1108.66
				1833.78	1263.17	1093.46
				1832.45	1264.56	1072.64
				1831.12	1242.11	1049.96
				1829.78	1249.01	1027.28
				1828.45	1257.63	1102.07
				1827.11	1243.02	1028.79
				1825.78	1208.64	1109.18
				1824.45	1231.76	1032.18
				1823.11	1285.11	1101.3
				1821.78	1306.13	1054.29
				1820.44	1283.55	1089.68
				1819.11	1221.33	979.044
				1817.77	1205.66	1076.2
				1816.43	1246.88	1062.91
				1815.1	1292.22	1075.82
				1813.76	1259.61	1142.98
				1812.42	1203.75	1067.96
				1811.09	1191.57	1123.88
				1809.75	1214.55	1076.94
				1808.41	1218.34	1099.18
				1807.08	1235.7	1054.13
				1805.74	1260.68	1070.77
				1804.4	1266.28	1061.24
				1803.06	1244.6	1105.89
				1801.72	1261.13	1094.49
				1800.38	1247.59	1064.42
				1799.05	1226.13	1123.98
				1797.71	1228.2	1065.91
				1796.37	1262.55	1050.79
				1795.03	1258.97	1100.99
				1793.69	1251.82	1044.83
				1792.35	1246.96	1055.84
				1791.01	1241.47	1048.19
				1789.67	1227.61	1087.17
				1788.32	1212.06	1062.74
				1786.98	1221.75	1032.73
				1785.64	1262.7	1099.64
				1784.3	1257.21	1054.73
				1782.96	1222.55	1056.41
				1781.62	1216.63	1054.36
				1780.27	1243.45	1074.66
				1778.93	1208.61	1057.71
				1777.59	1187.64	1033.32
				1776.25	1210.83	1061.07
				1774.9	1255.19	1018.07
				1773.56	1243.01	1006.73
				1772.22	1245.87	1095.86
				1770.87	1209.67	1091.95
				1769.53	1190.38	1026.66
				1768.18	1192.24	1059.95
				1766.84	1247.44	1054.19
				1765.49	1257.63	1070.73
				1764.15	1271.32	1051.96
				1762.8	1261.12	1072.21
				1761.46	1246.04	1055.3
				1760.11	1252.82	1030.97
				1758.77	1250.11	1045.65
				1757.42	1251.11	1123.46
				1756.07	1232.64	1061.99
				1754.73	1267.75	1061.8
				1753.38	1249.76	1070.9
				1752.03	1252.73	1076.28
				1750.68	1232.78	994.454
				1749.34	1235.64	1057.35
				1747.99	1222.92	1068.29
				1746.64	1240.66	1049.56
				1745.29	1280.76	1119.83
				1743.94	1285.25	1023.24
				1742.59	1261.14	1063.84
				1741.25	1202.21	1074.77
				1739.9	1199.19	1009.73
				1738.55	1241.2	1022.52
				1737.2	1258.57	1066.79
				1735.85	1255.33	1077.72
				1734.5	1261.76	1094.19
				1733.15	1278.48	1077.34
				1731.8	1266.93	1108.61
				1730.44	1285.37	1082.51
				1729.09	1273.58	1084.17
				1727.74	1271.02	1067.33
				1726.39	1294.36	1068.99
				1725.04	1340.74	1092.84
				1723.69	1318.53	1114.84
				1722.33	1273.51	1105.4
				1720.98	1260.82	1049.76
				1719.63	1287.52	1079.14
				1718.27	1288.25	1138.07
				1716.92	1268.44	1115.71
				1715.57	1241.73	1098.89
				1714.21	1241.25	1107.93
				1712.86	1246.14	1048.65
				1711.5	1243.08	1035.55
				1710.15	1223.83	1074.12
				1708.8	1212.06	1040.72
				1707.44	1211.06	1114.33
				1706.09	1200.89	1027.44
				1704.73	1209.16	1023.57
				1703.37	1199.73	1047.36
				1702.02	1202.78	1019.53
[truncated: 1,070 more rows]

## Sheet: Fig. 3e
		x	y	y	y	y	y	y
	Fig.3e	nm	0min	5min	10min	20min	30min	40min
		400	0	1.319	-0.132	-0.031	0.176	0.281
		400.2	0	1.318	-0.11	0.003	0.212	0.321
		400.4	0	1.337	-0.096	0.04	0.26	0.349
		400.6	0	1.346	-0.088	0.058	0.287	0.372
		400.8	0	1.367	-0.073	0.074	0.329	0.411
		401	0	1.372	-0.042	0.111	0.379	0.459
		401.2	0	1.396	-0.002	0.138	0.407	0.509
		401.4	0	1.405	0.021	0.172	0.438	0.575
		401.6	0	1.403	0.064	0.216	0.492	0.616
		401.8	0	1.41	0.079	0.221	0.503	0.659
		402	0	1.44	0.123	0.263	0.563	0.715
		402.2	0	1.449	0.172	0.304	0.62	0.766
		402.4	0	1.48	0.212	0.35	0.684	0.832
		402.6	0	1.494	0.227	0.377	0.711	0.876
		402.8	0	1.503	0.256	0.405	0.752	0.924
		403	0	1.511	0.289	0.454	0.817	0.98
		403.2	0	1.536	0.313	0.51	0.886	1.035
		403.4	0	1.552	0.333	0.544	0.926	1.073
		403.6	0	1.592	0.381	0.574	0.994	1.151
		403.8	0	1.593	0.417	0.62	1.068	1.229
		404	0	1.609	0.48	0.695	1.152	1.313
		404.2	0	1.647	0.512	0.726	1.176	1.375
		404.4	0	1.7	0.541	0.764	1.23	1.43
		404.6	0	1.709	0.6	0.811	1.274	1.503
		404.8	0	1.74	0.648	0.862	1.368	1.568
		405	0	1.787	0.694	0.941	1.41	1.684
		405.2	0	1.816	0.735	0.993	1.478	1.772
		405.4	0	1.839	0.765	1.019	1.532	1.84
		405.6	0	1.865	0.804	1.069	1.605	1.922
		405.8	0	1.893	0.844	1.136	1.69	2.023
		406	0	1.939	0.915	1.208	1.788	2.137
		406.2	0	1.961	0.981	1.256	1.871	2.197
		406.4	0	1.994	1.047	1.305	1.958	2.28
		406.6	0	2.02	1.113	1.387	2.039	2.36
		406.8	0	2.059	1.154	1.48	2.11	2.478
		407	0	2.094	1.198	1.525	2.181	2.572
		407.2	0	2.127	1.257	1.598	2.287	2.68
		407.4	0	2.174	1.309	1.677	2.369	2.776
		407.6	0	2.21	1.376	1.748	2.497	2.871
		407.8	0	2.231	1.43	1.818	2.607	2.961
		408	0	2.271	1.511	1.893	2.704	3.095
		408.2	0	2.313	1.557	1.964	2.821	3.23
		408.4	0	2.349	1.614	2.042	2.93	3.327
		408.6	0	2.396	1.683	2.136	3.047	3.462
		408.8	0	2.437	1.768	2.186	3.13	3.595
		409	0	2.503	1.829	2.267	3.235	3.732
		409.2	0	2.558	1.922	2.373	3.36	3.849
		409.4	0	2.59	2.021	2.462	3.5	3.983
		409.6	0	2.649	2.072	2.543	3.641	4.097
		409.8	0	2.72	2.17	2.646	3.728	4.229
		410	0	2.769	2.268	2.788	3.913	4.393
		410.2	0	2.821	2.36	2.915	4.038	4.553
		410.4	0	2.863	2.448	3.013	4.164	4.683
		410.6	0	2.931	2.535	3.093	4.329	4.844
		410.8	0	2.966	2.63	3.208	4.481	5.041
		411	0	2.979	2.7	3.3	4.57	5.178
		411.2	0	3.026	2.777	3.377	4.721	5.386
		411.4	0	3.102	2.88	3.477	4.865	5.52
		411.6	0	3.179	2.961	3.586	5.008	5.697
		411.8	0	3.253	3.093	3.699	5.187	5.879
		412	0	3.316	3.207	3.899	5.378	6.117
		412.2	0	3.395	3.329	4.02	5.523	6.243
		412.4	0	3.454	3.417	4.135	5.678	6.388
		412.6	0	3.534	3.51	4.283	5.829	6.554
		412.8	0	3.596	3.655	4.438	5.991	6.775
		413	0	3.637	3.743	4.566	6.148	7.006
		413.2	0	3.729	3.859	4.676	6.33	7.166
		413.4	0	3.782	3.985	4.784	6.55	7.354
		413.6	0	3.842	4.114	4.941	6.753	7.577
		413.8	0	3.891	4.302	5.072	6.993	7.81
		414	0	3.985	4.427	5.261	7.215	8.06
		414.2	0	4.07	4.55	5.378	7.396	8.298
		414.4	0	4.16	4.649	5.528	7.524	8.521
		414.6	0	4.254	4.786	5.697	7.759	8.702
		414.8	0	4.354	4.893	5.864	7.947	8.933
		415	0	4.411	5.056	6.088	8.186	9.226
		415.2	0	4.488	5.205	6.205	8.394	9.474
		415.4	0	4.581	5.33	6.408	8.636	9.756
		415.6	0	4.632	5.437	6.542	8.768	10.038
		415.8	0	4.683	5.625	6.738	9.057	10.287
		416	0	4.769	5.747	6.958	9.303	10.493
		416.2	0	4.839	5.909	7.147	9.537	10.787
		416.4	0	4.93	6.114	7.331	9.832	11.002
		416.6	0	5.053	6.206	7.452	10.048	11.278
		416.8	0	5.145	6.389	7.676	10.285	11.475
		417	0	5.236	6.524	7.893	10.513	11.743
		417.2	0	5.316	6.674	8.067	10.787	12.097
		417.4	0	5.441	6.834	8.221	11.041	12.401
		417.6	0	5.505	7.05	8.46	11.32	12.75
		417.8	0	5.608	7.25	8.629	11.569	13.079
		418	0	5.71	7.412	8.857	11.867	13.377
		418.2	0	5.815	7.63	9.03	12.1	13.71
		418.4	0	5.911	7.81	9.23	12.44	14.02
		418.6	0	6.035	7.97	9.47	12.78	14.31
		418.8	0	6.155	8.113	9.673	13.043	14.673
		419	0	6.247	8.282	9.942	13.302	14.912
		419.2	0	6.363	8.507	10.177	13.587	15.257
		419.4	0	6.464	8.65	10.39	13.85	15.57
		419.6	0	6.588	8.825	10.545	14.165	15.855
		419.8	0	6.71	9.057	10.777	14.527	16.287
		420	0	6.827	9.269	11.029	14.809	16.629
		420.2	0	6.942	9.404	11.234	15.144	16.954
		420.4	0	7.003	9.661	11.391	15.511	17.311
		420.6	0	7.131	9.855	11.725	15.835	17.645
		420.8	0	7.244	10.047	11.917	16.117	17.987
		421	0	7.38	10.314	12.134	16.384	18.304
		421.2	0	7.51	10.603	12.443	16.733	18.793
		421.4	0	7.656	10.788	12.788	17.048	19.168
		421.6	0	7.761	10.959	13.009	17.339	19.499
		421.8	0	7.9	11.224	13.324	17.764	19.944
		422	0	8.028	11.468	13.578	18.158	20.428
		422.2	0	8.16	11.669	13.809	18.549	20.739
		422.4	0	8.263	11.904	14.134	18.854	21.204
		422.6	0	8.412	12.164	14.504	19.294	21.604
		422.8	0	8.553	12.442	14.782	19.622	22.022
		423	0	8.628	12.724	15.054	20.074	22.474
		423.2	0	8.801	13.047	15.417	20.467	22.907
		423.4	0	8.94	13.308	15.658	20.818	23.388
		423.6	0	9.131	13.585	15.925	21.135	23.765
		423.8	0	9.252	13.876	16.216	21.636	24.206
		424	0	9.427	14.098	16.458	21.888	24.688
		424.2	0	9.557	14.317	16.767	22.317	25.187
		424.4	0	9.695	14.531	17.071	22.711	25.601
		424.6	0	9.836	14.849	17.439	23.149	26.069
		424.8	0	9.986	15.084	17.754	23.514	26.654
		425	0	10.1	15.367	18.107	24.007	27.107
		425.2	0	10.25	15.65	18.4	24.39	27.5
		425.4	0	10.36	15.862	18.742	24.852	27.952
		425.6	0	10.47	16.142	19.102	25.322	28.442
		425.8	0	10.63	16.422	19.512	25.752	28.922
		426	0	10.77	16.711	19.821	26.171	29.441
		426.2	0	10.93	16.911	20.151	26.611	29.921
		426.4	0	11.11	17.24	20.53	27.09	30.41
		426.6	0	11.23	17.409	20.719	27.429	30.889
		426.8	0	11.39	17.676	21.006	27.736	31.246
		427	0	11.52	17.987	21.297	28.267	31.727
		427.2	0	11.67	18.332	21.692	28.772	32.292
		427.4	0	11.75	18.628	22.088	29.248	32.758
		427.6	0	11.96	18.916	22.426	29.766	33.266
		427.8	0	12.11	19.198	22.738	30.198	33.818
		428	0	12.3	19.528	23.138	30.718	34.408
		428.2	0	12.47	19.883	23.503	31.193	34.953
		428.4	0	12.61	20.19	23.81	31.78	35.44
		428.6	0	12.82	20.436	24.146	32.236	35.956
		428.8	0	12.93	20.821	24.591	32.681	36.491
		429	0	13.08	21.135	24.945	33.175	37.045
		429.2	0	13.21	21.435	25.345	33.615	37.535
		429.4	0	13.34	21.694	25.544	34.164	38.114
		429.6	0	13.49	22.033	25.993	34.723	38.673
		429.8	0	13.68	22.382	26.322	35.132	39.142
		430	0	13.8	22.621	26.631	35.591	39.611
		430.2	0	13.96	22.945	26.975	36.015	40.195
		430.4	0	14.13	23.227	27.477	36.467	40.727
		430.6	0	14.38	23.478	27.798	36.918	41.348
		430.8	0	14.55	23.81	28.2	37.46	41.88
		431	0	14.71	24.089	28.569	37.849	42.469
		431.2	0	14.81	24.518	28.988	38.378	43.078
		431.4	0	15.01	24.875	29.335	38.915	43.575
		431.6	0	15.19	25.16	29.77	39.39	44.11
		431.8	0	15.38	25.475	30.065	39.785	44.655
		432	0	15.52	25.853	30.343	40.263	45.193
		432.2	0	15.72	26.17	30.67	40.77	45.63
		432.4	0	15.85	26.554	31.164	41.284	46.144
		432.6	0	16.02	26.843	31.503	41.713	46.593
		432.8	0	16.22	27.123	31.843	42.203	47.193
		433	0	16.37	27.455	32.215	42.655	47.805
		433.2	0	16.58	27.74	32.62	43.14	48.22
		433.4	0	16.76	28.181	32.941	43.571	48.761
		433.6	0	16.91	28.464	33.364	44.144	49.444
		433.8	0	17.05	28.71	33.76	44.64	50.1
		434	0	17.29	29.065	34.125	45.155	50.495
		434.2	0	17.48	29.43	34.52	45.6	51.09
		434.4	0	17.67	29.722	34.812	46.112	51.762
		434.6	0	17.84	30.048	35.198	46.488	52.348
		434.8	0	17.98	30.459	35.619	47.069	52.949
		435	0	18.11	30.775	35.955	47.565	53.505
		435.2	0	18.29	31	36.27	48.14	54.02
		435.4	0	18.46	31.272	36.642	48.622	54.642
		435.6	0	18.66	31.651	36.991	49.021	55.171
		435.8	0	18.84	31.863	37.293	49.613	55.623
		436	0	18.97	32.189	37.759	50.019	56.109
		436.2	0	19.16	32.488	38.148	50.568	56.678
		436.4	0	19.31	32.702	38.462	51.122	57.202
		436.6	0	19.44	32.975	38.915	51.505	57.845
		436.8	0	19.56	33.28	39.26	52.01	58.3
		437	0	19.75	33.531	39.511	52.481	58.901
		437.2	0	19.91	33.885	39.835	52.985	59.425
		437.4	0	20.13	34.219	40.299	53.499	59.859
		437.6	0	20.3	34.621	40.631	53.941	60.411
		437.8	0	20.5	34.884	40.984	54.464	60.824
		438	0	20.66	35.161	41.321	54.881	61.541
		438.2	0	20.82	35.425	41.655	55.385	61.935
		438.4	0	20.97	35.661	41.971	55.781	62.371
		438.6	0	21.14	35.983	42.353	56.343	62.893
		438.8	0	21.25	36.3	42.67	56.72	63.48
		439	0	21.5	36.685	43.035	57.245	63.845
		439.2	0	21.74	36.912	43.372	57.692	64.382
		439.4	0	21.88	37.16	43.64	58.18	64.78
		439.6	0	22.05	37.413	43.863	58.583	65.343
		439.8	0	22.22	37.775	44.175	59.065	65.805
		440	0	22.34	38.157	44.547	59.517	66.397
		440.2	0	22.42	38.366	44.956	59.946	66.896
		440.4	0	22.62	38.638	45.348	60.288	67.278
		440.6	0	22.72	38.895	45.655	60.715	67.575
		440.8	0	22.9	39.125	45.865	61.065	68.195
		441	0	22.96	39.377	46.097	61.367	68.467
		441.2	0	23.16	39.524	46.454	61.684	68.924
		441.4	0	23.24	39.7	46.63	62.04	69.22
		441.6	0	23.4	39.941	46.981	62.481	69.701
		441.8	0	23.53	40.175	47.275	62.855	70.395
		442	0	23.72	40.424	47.604	63.214	70.944
		442.2	0	23.83	40.814	47.774	63.574	71.114
		442.4	0	23.96	41.01	48.04	63.88	71.63
		442.6	0	24.13	41.157	48.337	64.277	71.897
		442.8	0	24.29	41.273	48.623	64.583	72.383
		443	0	24.37	41.546	48.806	65.026	72.636
		443.2	0	24.45	41.872	48.982	65.372	72.842
		443.4	0	24.57	42.015	49.165	65.645	73.205
		443.6	0	24.73	42.229	49.569	65.899	73.629
		443.8	0	24.83	42.312	49.782	66.272	73.952
		444	0	24.93	42.604	50.034	66.574	74.284
		444.2	0	25.11	42.828	50.248	66.858	74.478
		444.4	0	25.2	43.054	50.494	67.124	75.064
		444.6	0	25.33	43.212	50.652	67.282	75.322
		444.8	0	25.42	43.409	50.999	67.539	75.589
		445	0	25.48	43.61	51.22	67.87	75.89
		445.2	0	25.62	43.772	51.462	68.122	76.142
		445.4	0	25.73	43.897	51.537	68.387	76.417
		445.6	0	25.79	44.062	51.662	68.702	76.742
		445.8	0	25.88	44.265	51.925	68.815	77.065
		446	0	25.88	44.498	52.248	69.148	77.288
		446.2	0	26.05	44.712	52.472	69.392	77.522
		446.4	0	26.08	44.86	52.67	69.72	77.7
		446.6	0	26.16	44.969	52.779	69.909	78.209
		446.8	0	26.24	45.071	53.131	70.231	78.511
		447	0	26.29	45.242	53.332	70.272	78.772
		447.2	0	26.36	45.395	53.445	70.525	79.035
		447.4	0	26.41	45.492	53.592	70.502	79.282
		447.6	0	26.52	45.589	53.799	70.769	79.389
		447.8	0	26.67	45.797	53.867	70.957	79.507
		448	0	26.75	45.918	54.098	71.168	79.598
		448.2	0	26.81	45.922	54.132	71.212	79.932
		448.4	0	26.89	46.108	54.208	71.428	80.188
		448.6	0	26.94	46.135	54.305	71.575	80.385
		448.8	0	27.01	46.265	54.355	71.825	80.545
		449	0	27.04	46.342	54.402	71.892	80.662
		449.2	0	27.03	46.375	54.405	72.055	80.715
		449.4	0	27.14	46.403	54.483	72.203	80.983
		449.6	0	27.14	46.571	54.591	72.131	81.111
		449.8	0	27.21	46.579	54.609	72.209	81.359
		450	0	27.27	46.695	54.775	72.345	81.335
		450.2	0	27.23	46.846	54.866	72.386	81.466
		450.4	0	27.21	46.791	55.001	72.531	81.581
		450.6	0	27.24	46.844	55.034	72.754	81.534
		450.8	0	27.23	46.81	55.09	72.84	81.51
		451	0	27.24	46.796	55.156	72.846	81.816
		451.2	0	27.26	46.877	55.147	73.087	81.757
		451.4	0	27.32	46.911	55.181	73.081	81.751
		451.6	0	27.4	46.962	55.092	73.132	81.762
		451.8	0	27.38	46.963	55.253	73.123	82.033
		452	0	27.41	47.07	55.26	73.12	82.01
		452.2	0	27.49	47.095	55.275	73.195	81.995
		452.4	0	27.48	46.95	55.3	73.14	81.88
		452.6	0	27.51	46.992	55.302	73.132	81.762
		452.8	0	27.47	46.954	55.304	73.214	81.834
		453	0	27.36	46.868	55.368	73.388	81.818
		453.2	0	27.31	46.856	55.386	73.196	81.836
		453.4	0	27.3	46.891	55.441	73.261	81.831
		453.6	0	27.21	46.925	55.425	73.275	81.795
		453.8	0	27.13	47.021	55.451	73.271	81.981
		454	0	27.2	47.012	55.372	73.222	82.112
		454.2	0	27.2	47.076	55.356	73.216	81.906
		454.4	0	27.09	46.973	55.423	73.143	81.893
		454.6	0	26.99	46.831	55.371	73.101	81.921
		454.8	0	26.95	46.818	55.288	73.238	81.808
		455	0	26.85	46.761	55.241	73.161	81.691
		455.2	0	26.76	46.741	55.191	72.991	81.641
		455.4	0	26.73	46.697	55.217	72.917	81.587
		455.6	0	26.7	46.757	55.227	72.637	81.487
		455.8	0	26.66	46.672	54.982	72.602	81.362
		456	0	26.58	46.657	54.977	72.557	81.247
		456.2	0	26.54	46.595	54.825	72.495	81.115
		456.4	0	26.48	46.527	54.727	72.437	81.047
		456.6	0	26.43	46.549	54.729	72.319	80.939
		456.8	0	26.38	46.435	54.635	72.165	80.845
		457	0	26.32	46.348	54.448	72.038	80.728
		457.2	0	26.24	46.313	54.353	71.953	80.593
		457.4	0	26.21	46.305	54.265	71.855	80.405
		457.6	0	26.24	46.228	54.148	71.718	80.378
		457.8	0	26.19	46.105	53.995	71.555	80.045
		458	0	26.14	46.013	53.903	71.373	79.763
		458.2	0	26.06	45.852	53.952	71.122	79.672
		458.4	0	25.94	45.779	53.629	70.959	79.599
		458.6	0	25.92	45.673	53.523	70.893	79.353
		458.8	0	25.81	45.481	53.411	70.701	79.221
		459	0	25.65	45.438	53.388	70.578	78.988
		459.2	0	25.59	45.372	53.352	70.392	78.942
		459.4	0	25.54	45.189	53.179	70.339	78.689
		459.6	0	25.44	45.105	53.015	70.145	78.645
		459.8	0	25.38	45.018	52.838	69.858	78.318
		460	0	25.29	44.861	52.661	69.651	78.041
		460.2	0	25.2	44.684	52.554	69.444	77.714
		460.4	0	25.05	44.506	52.466	69.386	77.606
		460.6	0	25.01	44.413	52.283	69.193	77.513
		460.8	0	24.95	44.293	52.033	69.113	77.283
		461	0	24.88	44.23	51.77	68.88	77.03
		461.2	0	24.78	44.018	51.758	68.678	76.878
		461.4	0	24.68	43.845	51.475	68.345	76.475
		461.6	0	24.58	43.728	51.378	68.288	76.208
		461.8	0	24.47	43.579	51.179	68.099	76.079
		462	0	24.39	43.382	51.032	67.812	75.732
		462.2	0	24.29	43.329	50.829	67.539	75.349
		462.4	0	24.13	43.233	50.703	67.323	75.263
		462.6	0	24.06	43.039	50.459	67.039	74.959
		462.8	0	23.92	42.89	50.28	66.71	74.64
		463	0	23.81	42.759	50.049	66.479	74.319
		463.2	0	23.72	42.519	49.939	66.289	73.979
		463.4	0	23.61	42.319	49.659	65.949	73.559
		463.6	0	23.53	42.21	49.54	65.69	73.37
		463.8	0	23.46	42.041	49.361	65.441	73.031
		464	0	23.34	41.826	49.206	65.156	72.786
		464.2	0	23.18	41.563	48.913	64.843	72.583
		464.4	0	23.13	41.385	48.695	64.535	72.355
		464.6	0	23.11	41.31	48.49	64.33	72.07
		464.8	0	23.03	41.132	48.372	64.132	71.722
		465	0	22.91	41.015	48.275	63.905	71.545
		465.2	0	22.82	40.829	48.099	63.529	71.239
		465.4	0	22.67	40.659	47.919	63.169	70.949
		465.6	0	22.58	40.515	47.725	62.975	70.575
		465.8	0	22.44	40.275	47.515	62.725	70.285
		466	0	22.32	40.055	47.375	62.475	69.905
		466.2	0	22.25	39.881	47.221	62.141	69.581
		466.4	0	22.14	39.676	47.046	61.896	69.366
		466.6	0	22.01	39.532	46.882	61.582	69.132
		466.8	0	21.92	39.419	46.519	61.329	68.919
		467	0	21.83	39.309	46.429	61.099	68.519
		467.2	0	21.72	39.09	46.29	60.86	68.28
		467.4	0	21.68	38.889	46.099	60.599	67.999
		467.6	0	21.55	38.701	45.871	60.281	67.521
		467.8	0	21.39	38.56	45.66	60.11	67.06
		468	0	21.27	38.416	45.486	59.716	66.626
		468.2	0	21.2	38.243	45.203	59.533	66.353
		468.4	0	21.06	38.167	44.947	59.177	66.087
		468.6	0	21	37.956	44.706	58.876	65.826
		468.8	0	20.96	37.615	44.435	58.625	65.275
		469	0	20.91	37.452	44.172	58.362	64.982
		469.2	0	20.82	37.262	43.882	58.052	64.652
		469.4	0	20.7	37.089	43.579	57.869	64.349
		469.6	0	20.64	36.868	43.368	57.518	64.188
		469.8	0	20.51	36.61	43.05	57.17	63.77
		470	0	20.35	36.365	42.845	56.945	63.535
		470.2	0	20.15	36.106	42.636	56.526	63.106
		470.4	0	20.06	35.995	42.395	56.435	62.855
		470.6	0	19.99	35.776	42.096	55.976	62.476
		470.8	0	19.83	35.629	41.849	55.869	61.969
		471	0	19.77	35.492	41.622	55.392	61.612
		471.2	0	19.63	35.258	41.388	55.048	61.248
		471.4	0	19.49	35.115	41.245	54.675	60.935
		471.6	0	19.34	34.861	41.031	54.251	60.701
		471.8	0	19.26	34.586	40.726	53.916	60.386
		472	0	19.2	34.411	40.421	53.761	60.161
		472.2	0	19.09	34.321	40.261	53.581	59.801
		472.4	0	18.94	34.062	39.972	53.172	59.492
		472.6	0	18.81	33.837	39.747	52.847	59.077
		472.8	0	18.78	33.581	39.521	52.431	58.631
		473	0	18.73	33.42	39.27	52.12	58.23
		473.2	0	18.61	33.269	39.099	51.809	57.909
		473.4	0	18.5	33	38.77	51.39	57.61
		473.6	0	18.4	32.796	38.546	51.016	57.306
		473.8	0	18.27	32.669	38.299	50.659	56.889
		474	0	18.16	32.485	38.135	50.445	56.665
		474.2	0	18.06	32.147	37.887	50.257	56.297
		474.4	0	17.95	31.872	37.622	49.982	55.862
		474.6	0	17.85	31.643	37.363	49.673	55.583
		474.8	0	17.8	31.511	37.131	49.191	55.081
		475	0	17.66	31.242	36.942	48.862	54.612
		475.2	0	17.56	31.184	36.654	48.644	54.324
		475.4	0	17.46	30.948	36.428	48.358	53.918
		475.6	0	17.34	30.874	36.274	48.074	53.674
		475.8	0	17.25	30.629	36.089	47.689	53.279
		476	0	17.14	30.389	35.849	47.319	53.089
		476.2	0	17.04	30.3	35.68	47.08	52.85
		476.4	0	17.03	30.051	35.421	46.811	52.621
		476.6	0	16.96	29.916	35.256	46.556	52.196
		476.8	0	16.84	29.789	34.989	46.249	51.869
		477	0	16.73	29.592	34.742	45.952	51.452
		477.2	0	16.62	29.345	34.525	45.705	51.135
		477.4	0	16.53	29.051	34.271	45.471	50.801
		477.6	0	16.45	28.873	34.013	45.203	50.643
		477.8	0	16.41	28.66	33.88	44.92	50.32
		478	0	16.33	28.43	33.66	44.51	49.91
		478.2	0	16.22	28.247	33.437	44.287	49.697
		478.4	0	16.17	28.005	33.265	44.175	49.495
		478.6	0	16.03	27.821	33.021	43.921	49.081
		478.8	0	15.95	27.715	32.845	43.595	48.825
		479	0	15.84	27.544	32.614	43.304	48.484
		479.2	0	15.75	27.265	32.345	43.015	48.185
		479.4	0	15.68	27.175	32.185	42.695	47.825
		479.6	0	15.55	27.071	31.951	42.451	47.571
		479.8	0	15.5	26.956	31.746	42.196	47.196
		480	0	15.45	26.81	31.53	41.81	46.79
		480.2	0	15.34	26.676	31.366	41.596	46.516
		480.4	0	15.3	26.498	31.158	41.328	46.168
		480.6	0	15.25	26.376	31.056	41.136	46.006
		480.8	0	15.16	26.202	30.872	40.812	45.632
		481	0	15.07	26.075	30.765	40.595	45.365
		481.2	0	15.01	25.918	30.588	40.388	45.068
		481.4	0	14.93	25.719	30.309	40.089	44.779
		481.6	0	14.83	25.54	30.07	39.82	44.47
		481.8	0	14.69	25.384	29.914	39.524	44.124
		482	0	14.67	25.259	29.819	39.269	43.869
		482.2	0	14.59	25.042	29.542	39.012	43.522
		482.4	0	14.52	24.927	29.407	38.807	43.207
		482.6	0	14.43	24.794	29.204	38.454	43.034
		482.8	0	14.32	24.671	29.001	38.181	42.791
		483	0	14.2	24.49	28.81	37.93	42.53
		483.2	0	14.13	24.275	28.685	37.715	42.245
		483.4	0	14.04	24.163	28.453	37.553	42.003
		483.6	0	13.91	23.976	28.216	37.316	41.736
		483.8	0	13.88	23.852	28.092	37.092	41.572
		484	0	13.75	23.682	27.892	36.912	41.302
		484.2	0	13.66	23.509	27.669	36.659	41.029
		484.4	0	13.58	23.342	27.502	36.462	40.772
		484.6	0	13.49	23.139	27.339	36.169	40.609
		484.8	0	13.41	23.079	27.109	36.019	40.429
		485	0	13.37	22.934	26.924	35.784	40.204
		485.2	0	13.31	22.749	26.729	35.589	39.909
		485.4	0	13.22	22.56	26.5	35.34	39.65
		485.6	0	13.09	22.397	26.327	35.017	39.347
		485.8	0	13	22.217	26.207	34.807	39.017
		486	0	12.93	22.025	26.035	34.635	38.725
		486.2	0	12.89	21.994	25.914	34.384	38.524
		486.4	0	12.8	21.838	25.708	34.138	38.238
		486.6	0	12.72	21.72	25.61	33.85	38.04
		486.8	0	12.64	21.547	25.437	33.657	37.807
		487	0	12.57	21.437	25.287	33.517	37.637
		487.2	0	12.46	21.312	25.212	33.222	37.382
		487.4	0	12.36	21.184	24.994	32.974	37.064
		487.6	0	12.25	21.018	24.828	32.808	36.748
		487.8	0	12.18	20.884	24.674	32.624	36.514
		488	0	12.16	20.751	24.541	32.421	36.181
		488.2	0	12.12	20.61	24.3	32.23	35.95
		488.4	0	12	20.557	24.227	32.057	35.607
		488.6	0	11.92	20.419	24.059	31.739	35.489
		488.8	0	11.83	20.241	23.871	31.541	35.181
		489	0	11.74	20.132	23.712	31.312	35.002
		489.2	0	11.66	19.943	23.563	31.103	34.803
		489.4	0	11.6	19.851	23.391	30.861	34.581
		489.6	0	11.52	19.741	23.191	30.571	34.381
		489.8	0	11.48	19.639	23.059	30.479	34.119
		490	0	11.41	19.408	22.818	30.318	33.878
		490.2	0	11.33	19.273	22.723	30.063	33.723
		490.4	0	11.21	19.165	22.665	29.935	33.435
		490.6	0	11.15	18.993	22.473	29.693	33.203
		490.8	0	11.06	18.845	22.295	29.455	33.005
		491	0	10.96	18.76	22.15	29.31	32.81
		491.2	0	10.91	18.677	22.047	29.117	32.707
		491.4	0	10.83	18.455	21.795	28.795	32.525
		491.6	0	10.71	18.35	21.68	28.62	32.35
		491.8	0	10.68	18.305	21.525	28.495	32.105
		492	0	10.62	18.204	21.374	28.324	31.854
		492.2	0	10.52	18.047	21.237	28.117	31.567
		492.4	0	10.46	17.84	21.12	27.93	31.39
		492.6	0	10.37	17.762	20.942	27.682	31.132
		492.8	0	10.3	17.603	20.813	27.523	30.913
		493	0	10.25	17.48	20.7	27.38	30.69
		493.2	0	10.19	17.38	20.52	27.19	30.53
		493.4	0	10.11	17.307	20.397	27.067	30.237
		493.6	0	10.03	17.18	20.15	26.82	29.97
		493.8	0	9.947	17.025	20.045	26.655	29.675
		494	0	9.879	16.921	19.881	26.361	29.491
		494.2	0	9.814	16.797	19.807	26.207	29.317
		494.4	0	9.786	16.665	19.605	25.985	29.105
		494.6	0	9.722	16.546	19.486	25.826	28.796
		494.8	0	9.618	16.423	19.273	25.723	28.583
		495	0	9.561	16.29	19.21	25.52	28.38
		495.2	0	9.463	16.158	19.078	25.268	28.198
		495.4	0	9.395	16.042	19.002	25.082	28.002
		495.6	0	9.356	15.926	18.876	24.936	27.786
		495.8	0	9.265	15.838	18.758	24.768	27.678
		496	0	9.186	15.705	18.595	24.635	27.475
		496.2	0	9.112	15.642	18.432	24.582	27.362
		496.4	0	9.088	15.51	18.33	24.31	27.13
		496.6	0	9.047	15.389	18.089	24.149	26.939
		496.8	0	8.962	15.275	17.935	23.935	26.745
		497	0	8.953	15.14	17.8	23.66	26.6
		497.2	0	8.885	15.009	17.699	23.519	26.389
		497.4	0	8.822	14.994	17.554	23.354	26.094
		497.6	0	8.747	14.82	17.42	23.2	25.89
		497.8	0	8.689	14.632	17.302	23.092	25.702
		498	0	8.627	14.541	17.211	22.861	25.431
		498.2	0	8.57	14.452	17.022	22.662	25.272
		498.4	0	8.497	14.284	16.884	22.434	25.084
		498.6	0	8.415	14.127	16.737	22.327	24.907
		498.8	0	8.349	14.001	16.591	22.121	24.711
		499	0	8.235	13.952	16.462	21.972	24.522
		499.2	0	8.229	13.843	16.353	21.813	24.303
		499.4	0	8.184	13.774	16.274	21.604	24.114
		499.6	0	8.142	13.66	16.14	21.44	23.93
		499.8	0	8.075	13.497	16.027	21.297	23.847
		500	0	8.023	13.402	15.872	21.132	23.722
		500.2	0	7.965	13.299	15.729	20.949	23.439
		500.4	0	7.901	13.181	15.661	20.781	23.261
		500.6	0	7.837	13.039	15.549	20.559	23.109
		500.8	0	7.778	12.929	15.439	20.389	22.959
		501	0	7.69	12.8	15.33	20.25	22.78
		501.2	0	7.628	12.737	15.237	20.097	22.597
		501.4	0	7.556	12.675	15.135	19.925	22.525
		501.6	0	7.506	12.621	15.031	19.781	22.321
		501.8	0	7.458	12.486	14.856	19.626	22.066
		502	0	7.387	12.426	14.716	19.526	21.916
		502.2	0	7.36	12.288	14.578	19.358	21.798
		502.4	0	7.32	12.218	14.488	19.298	21.588
		502.6	0	7.242	12.153	14.403	19.103	21.453
		502.8	0	7.17	12.047	14.267	18.967	21.297
		503	0	7.109	11.954	14.104	18.694	21.144
		503.2	0	7.048	11.841	14.001	18.591	20.931
		503.4	0	7.011	11.715	13.885	18.455	20.715
		503.6	0	6.989	11.644	13.734	18.264	20.474
		503.8	0	6.967	11.605	13.675	18.085	20.305
		504	0	6.889	11.504	13.544	18.014	20.214
		504.2	0	6.838	11.438	13.418	17.878	20.098
		504.4	0	6.764	11.269	13.359	17.669	19.889
		504.6	0	6.718	11.158	13.238	17.498	19.678
		504.8	0	6.655	11.079	13.159	17.379	19.459
		505	0	6.607	11.017	13.047	17.237	19.267
		505.2	0	6.537	10.922	12.882	17.102	19.062
		505.4	0	6.505	10.875	12.825	16.965	18.885
		505.6	0	6.46	10.759	12.669	16.859	18.799
		505.8	0	6.355	10.603	12.563	16.703	18.603
		506	0	6.324	10.485	12.395	16.585	18.495
		506.2	0	6.296	10.391	12.291	16.441	18.421
		506.4	0	6.254	10.277	12.247	16.327	18.257
		506.6	0	6.204	10.224	12.144	16.234	18.144
		506.8	0	6.179	10.207	12.037	16.087	17.967
		507	0	6.147	10.111	11.961	15.911	17.811
		507.2	0	6.077	10.04	11.89	15.77	17.66
		507.4	0	6.033	9.98	11.78	15.63	17.5
		507.6	0	5.977	9.868	11.658	15.438	17.378
		507.8	0	5.943	9.792	11.582	15.332	17.282
		508	0	5.873	9.716	11.476	15.206	17.196
		508.2	0	5.831	9.614	11.354	15.124	17.034
		508.4	0	5.809	9.459	11.189	14.939	16.809
		508.6	0	5.766	9.434	11.144	14.884	16.724
		508.8	0	5.726	9.402	11.092	14.732	16.622
		509	0	5.678	9.33	11.01	14.63	16.46
		509.2	0	5.618	9.242	10.912	14.502	16.282
		509.4	0	5.564	9.177	10.787	14.367	16.147
		509.6	0	5.525	9.106	10.696	14.186	15.926
		509.8	0	5.453	9.057	10.637	14.067	15.817
		510	0	5.402	8.924	10.494	13.914	15.634
		510.2	0	5.394	8.802	10.362	13.832	15.512
		510.4	0	5.339	8.688	10.308	13.698	15.398
		510.6	0	5.284	8.648	10.248	13.588	15.218
		510.8	0	5.258	8.528	10.078	13.488	15.128
		511	0	5.235	8.409	9.989	13.399	14.969
		511.2	0	5.175	8.341	9.951	13.281	14.851
		511.4	0	5.137	8.31	9.9	13.11	14.72
		511.6	0	5.079	8.25	9.85	12.98	14.59
		511.8	0	5.042	8.206	9.766	12.886	14.446
		512	0	5.03	8.147	9.687	12.747	14.277
		512.2	0	5.007	8.076	9.566	12.636	14.116
		512.4	0	4.973	7.992	9.482	12.562	14.002
		512.6	0	4.936	7.962	9.419	12.509	13.929
		512.8	0	4.875	7.9	9.311	12.431	13.831
		513	0	4.804	7.801	9.24	12.34	13.74
		513.2	0	4.779	7.713	9.171	12.181	13.591
		513.4	0	4.741	7.621	9.093	12.043	13.503
		513.6	0	4.718	7.602	9	11.93	13.39
		513.8	0	4.679	7.53	8.872	11.772	13.302
		514	0	4.643	7.475	8.797	11.747	13.187
		514.2	0	4.618	7.391	8.702	11.612	13.072
		514.4	0	4.578	7.368	8.652	11.562	12.992
		514.6	0	4.562	7.266	8.562	11.532	12.852
		514.8	0	4.507	7.228	8.492	11.412	12.732
		515	0	4.465	7.208	8.397	11.307	12.647
		515.2	0	4.468	7.117	8.374	11.184	12.564
		515.4	0	4.416	7.04	8.282	11.142	12.392
		515.6	0	4.375	6.967	8.253	11.063	12.283
		515.8	0	4.33	6.929	8.15	10.948	12.198
		516	0	4.313	6.872	8.074	10.823	12.133
		516.2	0	4.25	6.81	8.033	10.691	12.051
		516.4	0	4.205	6.738	7.948	10.599	11.899
		516.6	0	4.178	6.68	7.878	10.511	11.761
		516.8	0	4.149	6.595	7.82	10.408	11.698
		517	0	4.084	6.518	7.733	10.273	11.573
		517.2	0	4.048	6.514	7.68	10.217	11.467
		517.4	0	4.013	6.398	7.6	10.175	11.355
		517.6	0	3.959	6.314	7.544	10.047	11.227
		517.8	0	3.953	6.224	7.474	9.913	11.123
		518	0	3.937	6.175	7.37	9.774	11.054
		518.2	0	3.906	6.12	7.34	9.684	10.964
		518.4	0	3.877	6.098	7.243	9.628	10.858
		518.6	0	3.832	6.072	7.178	9.578	10.778
		518.8	0	3.812	6.02	7.106	9.464	10.624
		519	0	3.8	5.948	7.031	9.359	10.519
		519.2	0	3.766	5.886	6.961	9.323	10.413
		519.4	0	3.7	5.864	6.935	9.203	10.383
		519.6	0	3.665	5.786	6.867	9.091	10.271
		519.8	0	3.65	5.786	6.837	9.021	10.211
		520	0	3.636	5.723	6.773	8.949	10.129
		520.2	0	3.625	5.687	6.713	8.865	10.085
		520.4	0	3.606	5.635	6.653	8.792	9.972
		520.6	0	3.58	5.575	6.565	8.708	9.828
		520.8	0	3.567	5.52	6.465	8.651	9.751
		521	0	3.518	5.51	6.456	8.538	9.688
		521.2	0	3.492	5.439	6.388	8.483	9.556
		521.4	0	3.464	5.368	6.293	8.352	9.453
		521.6	0	3.444	5.318	6.245	8.361	9.415
		521.8	0	3.424	5.324	6.214	8.355	9.304
		522	0	3.412	5.276	6.14	8.264	9.201
		522.2	0	3.365	5.237	6.103	8.207	9.167
		522.4	0	3.34	5.161	6.066	8.133	9.099
		522.6	0	3.315	5.122	6.01	8.022	9.023
		522.8	0	3.279	5.071	5.961	7.941	8.929
		523	0	3.291	5.018	5.924	7.897	8.888
		523.2	0	3.268	4.933	5.869	7.799	8.821
		523.4	0	3.217	4.901	5.792	7.678	8.696
		523.6	0	3.18	4.827	5.76	7.595	8.611
		523.8	0	3.167	4.829	5.679	7.536	8.507
		524	0	3.131	4.753	5.646	7.529	8.412
		524.2	0	3.111	4.708	5.604	7.476	8.397
		524.4	0	3.063	4.643	5.552	7.435	8.281
		524.6	0	3.041	4.613	5.516	7.41	8.24
		524.8	0	3.011	4.589	5.471	7.337	8.194
		525	0	2.984	4.57	5.405	7.255	8.113
		525.2	0	2.963	4.496	5.345	7.175	8.064
		525.4	0	2.943	4.466	5.275	7.112	7.955
		525.6	0	2.93	4.421	5.246	7.048	7.873
		525.8	0	2.895	4.388	5.193	6.997	7.781
		526	0	2.866	4.359	5.149	6.939	7.713
		526.2	0	2.856	4.318	5.11	6.805	7.613
		526.4	0	2.829	4.239	5.057	6.743	7.546
		526.6	0	2.804	4.198	4.991	6.685	7.493
		526.8	0	2.787	4.128	4.934	6.635	7.427
		527	0	2.769	4.098	4.871	6.569	7.346
		527.2	0	2.748	4.072	4.828	6.497	7.321
		527.4	0	2.727	4.035	4.77	6.405	7.224
		527.6	0	2.694	3.975	4.738	6.388	7.134
		527.8	0	2.684	3.96	4.664	6.333	7.062
		528	0	2.657	3.944	4.608	6.272	7.003
		528.2	0	2.638	3.941	4.572	6.221	6.923
		528.4	0	2.632	3.888	4.54	6.137	6.847
		528.6	0	2.615	3.841	4.494	6.106	6.775
		528.8	0	2.61	3.804	4.481	6.036	6.768
		529	0	2.555	3.765	4.444	5.959	6.676
		529.2	0	2.541	3.7	4.403	5.899	6.61
		529.4	0	2.52	3.687	4.367	5.852	6.572
		529.6	0	2.518	3.632	4.348	5.807	6.534
		529.8	0	2.501	3.595	4.329	5.763	6.489
		530	0	2.493	3.584	4.304	5.679	6.433
		530.2	0	2.458	3.592	4.249	5.654	6.402
		530.4	0	2.455	3.576	4.228	5.597	6.37
		530.6	0	2.449	3.545	4.164	5.578	6.307
		530.8	0	2.432	3.498	4.107	5.521	6.236
		531	0	2.399	3.46	4.061	5.447	6.167
		531.2	0	2.366	3.42	4.042	5.428	6.133
		531.4	0	2.342	3.36	4.007	5.352	6.054
		531.6	0	2.315	3.302	3.97	5.319	6.006
		531.8	0	2.309	3.319	3.955	5.306	5.934
		532	0	2.308	3.287	3.905	5.241	5.925
		532.2	0	2.274	3.242	3.861	5.188	5.811
		532.4	0	2.246	3.213	3.827	5.129	5.771
		532.6	0	2.202	3.181	3.775	5.081	5.675
		532.8	0	2.198	3.14	3.752	5.015	5.649
		533	0	2.17	3.116	3.714	4.987	5.611
		533.2	0	2.151	3.084	3.707	4.936	5.542
		533.4	0	2.154	3.071	3.677	4.899	5.475
		533.6	0	2.15	3.04	3.615	4.88	5.434
		533.8	0	2.127	3.002	3.598	4.843	5.412
		534	0	2.118	2.973	3.555	4.778	5.354
		534.2	0	2.11	2.952	3.513	4.72	5.3
		534.4	0	2.093	2.936	3.494	4.664	5.228
		534.6	0	2.092	2.907	3.463	4.62	5.179
		534.8	0	2.061	2.891	3.423	4.595	5.129
		535	0	2.039	2.86	3.382	4.524	5.136
		535.2	0	2.023	2.791	3.335	4.497	5.054
		535.4	0	2.019	2.807	3.34	4.463	5.045
		535.6	0	2.012	2.782	3.275	4.424	4.964
		535.8	0	2.002	2.739	3.21	4.382	4.936
		536	0	1.991	2.713	3.183	4.34	4.874
		536.2	0	1.975	2.68	3.159	4.282	4.839
		536.4	0	1.968	2.66	3.138	4.247	4.795
		536.6	0	1.96	2.643	3.108	4.215	4.75
		536.8	0	1.932	2.629	3.074	4.182	4.689
		537	0	1.922	2.585	3.048	4.128	4.634
		537.2	0	1.897	2.533	3.031	4.082	4.605
		537.4	0	1.886	2.54	2.993	4.041	4.572
		537.6	0	1.876	2.504	2.968	4.012	4.53
		537.8	0	1.853	2.48	2.952	3.97	4.467
		538	0	1.834	2.458	2.909	3.951	4.426
		538.2	0	1.803	2.446	2.934	3.938	4.441
		538.4	0	1.799	2.417	2.905	3.883	4.392
		538.6	0	1.78	2.386	2.881	3.874	4.352
		538.8	0	1.772	2.365	2.818	3.837	4.33
		539	0	1.759	2.341	2.801	3.777	4.286
		539.2	0	1.757	2.322	2.752	3.75	4.267
		539.4	0	1.732	2.295	2.732	3.69	4.197
		539.6	0	1.741	2.282	2.729	3.692	4.167
		539.8	0	1.723	2.251	2.699	3.651	4.127
		540	0	1.709	2.219	2.665	3.624	4.078
		540.2	0	1.693	2.191	2.647	3.552	4.016
		540.4	0	1.685	2.181	2.627	3.509	4.002
		540.6	0	1.663	2.146	2.602	3.49	3.982
		540.8	0	1.66	2.117	2.579	3.453	3.915
		541	0	1.641	2.122	2.551	3.414	3.86
		541.2	0	1.621	2.071	2.515	3.381	3.811
		541.4	0	1.609	2.049	2.534	3.406	3.779
		541.6	0	1.602	2.064	2.51	3.363	3.753
		541.8	0	1.591	2.038	2.49	3.345	3.724
		542	0	1.59	2.013	2.448	3.299	3.684
		542.2	0	1.577	2.001	2.417	3.277	3.665
		542.4	0	1.571	2.002	2.404	3.276	3.624
		542.6	0	1.57	1.974	2.393	3.251	3.589
		542.8	0	1.561	1.92	2.357	3.197	3.563
		543	0	1.538	1.922	2.33	3.154	3.546
		543.2	0	1.526	1.912	2.351	3.127	3.483
		543.4	0	1.502	1.882	2.3	3.059	3.426
		543.6	0	1.495	1.873	2.264	3.056	3.412
		543.8	0	1.492	1.871	2.242	3.027	3.396
		544	0	1.484	1.842	2.217	3.004	3.343
		544.2	0	1.482	1.85	2.187	2.968	3.334
		544.4	0	1.469	1.826	2.171	2.914	3.318
		544.6	0	1.442	1.763	2.161	2.904	3.271
		544.8	0	1.422	1.735	2.133	2.87	3.229
		545	0	1.419	1.73	2.121	2.825	3.205
		545.2	0	1.403	1.722	2.104	2.797	3.199
		545.4	0	1.388	1.7	2.086	2.783	3.115
		545.6	0	1.381	1.675	2.014	2.739	3.077
		545.8	0	1.377	1.684	2.016	2.701	3.061
		546	0	1.364	1.648	2.006	2.676	3.024
		546.2	0	1.341	1.609	1.978	2.671	2.995
		546.4	0	1.337	1.603	1.966	2.649	2.969
		546.6	0	1.324	1.599	1.949	2.643	2.975
		546.8	0	1.319	1.578	1.921	2.619	2.926
		547	0	1.307	1.558	1.887	2.574	2.873
		547.2	0	1.305	1.54	1.864	2.574	2.858
		547.4	0	1.299	1.522	1.846	2.534	2.804
		547.6	0	1.283	1.49	1.845	2.512	2.761
		547.8	0	1.273	1.484	1.835	2.465	2.73
		548	0	1.257	1.467	1.79	2.429	2.732
		548.2	0	1.263	1.439	1.78	2.418	2.728
		548.4	0	1.247	1.458	1.755	2.43	2.742
		548.6	0	1.241	1.431	1.75	2.402	2.697
		548.8	0	1.231	1.432	1.741	2.411	2.678
		549	0	1.229	1.418	1.726	2.364	2.634
		549.2	0	1.228	1.405	1.703	2.331	2.605
		549.4	0	1.212	1.393	1.68	2.312	2.581
		549.6	0	1.197	1.366	1.653	2.25	2.569
		549.8	0	1.18	1.361	1.638	2.255	2.551
		550	0	1.173	1.334	1.604	2.221	2.513
		550.2	0	1.161	1.315	1.589	2.176	2.467
		550.4	0	1.158	1.323	1.592	2.152	2.452
		550.6	0	1.152	1.308	1.604	2.14	2.426
		550.8	0	1.145	1.27	1.58	2.081	2.388
		551	0	1.128	1.286	1.541	2.094	2.355
		551.2	0	1.12	1.272	1.545	2.094	2.333
		551.4	0	1.117	1.246	1.54	2.074	2.303
		551.6	0	1.101	1.244	1.525	2.051	2.297
		551.8	0	1.105	1.234	1.501	2.028	2.28
		552	0	1.086	1.245	1.476	1.991	2.255
		552.2	0	1.082	1.208	1.449	1.945	2.233
		552.4	0	1.072	1.196	1.423	1.949	2.211
		552.6	0	1.062	1.169	1.393	1.934	2.194
		552.8	0	1.051	1.165	1.391	1.921	2.177
		553	0	1.063	1.161	1.362	1.875	2.154
		553.2	0	1.044	1.147	1.365	1.855	2.132
		553.4	0	1.043	1.133	1.364	1.847	2.1
		553.6	0	1.04	1.097	1.35	1.814	2.074
		553.8	0	1.027	1.097	1.318	1.809	2.042
		554	0	1.012	1.072	1.309	1.797	2.016
		554.2	0	0.996	1.092	1.287	1.809	2.004
		554.4	0	0.989	1.077	1.302	1.774	1.99
		554.6	0	0.991	1.065	1.271	1.752	1.967
		554.8	0	0.986	1.03	1.267	1.747	1.968
		555	0	0.977	1.016	1.243	1.739	1.923
		555.2	0	0.966	1	1.236	1.711	1.892
		555.4	0	0.951	0.99	1.217	1.662	1.854
		555.6	0	0.946	0.959	1.208	1.658	1.838
		555.8	0	0.938	0.945	1.178	1.633	1.806
		556	0	0.943	0.938	1.164	1.596	1.789
		556.2	0	0.929	0.946	1.152	1.591	1.783
		556.4	0	0.925	0.932	1.157	1.569	1.784
		556.6	0	0.92	0.911	1.142	1.56	1.763
		556.8	0	0.923	0.913	1.133	1.538	1.737
		557	0	0.917	0.901	1.111	1.511	1.713
		557.2	0	0.909	0.897	1.107	1.486	1.702
		557.4	0	0.894	0.881	1.072	1.477	1.678
		557.6	0	0.888	0.865	1.045	1.482	1.668
		557.8	0	0.866	0.862	1.041	1.466	1.659
		558	0	0.866	0.858	1.032	1.427	1.637
		558.2	0	0.863	0.839	1.029	1.426	1.619
		558.4	0	0.854	0.826	0.99	1.401	1.597
		558.6	0	0.854	0.827	0.983	1.386	1.577
		558.8	0	0.852	0.801	0.975	1.366	1.571
		559	0	0.843	0.795	0.962	1.362	1.551
		559.2	0	0.85	0.803	0.95	1.345	1.542
		559.4	0	0.842	0.784	0.932	1.339	1.528
		559.6	0	0.832	0.777	0.939	1.329	1.509
		559.8	0	0.814	0.751	0.929	1.306	1.489
		560	0	0.798	0.761	0.935	1.276	1.471
		560.2	0	0.79	0.747	0.93	1.275	1.459
		560.4	0	0.795	0.738	0.916	1.244	1.452
		560.6	0	0.792	0.736	0.891	1.226	1.418
		560.8	0	0.79	0.72	0.883	1.197	1.4
		561	0	0.782	0.719	0.87	1.201	1.378
		561.2	0	0.77	0.694	0.852	1.182	1.351
		561.4	0	0.769	0.693	0.847	1.171	1.323
		561.6	0	0.761	0.672	0.817	1.141	1.294
		561.8	0	0.746	0.661	0.811	1.134	1.286
		562	0	0.749	0.638	0.801	1.121	1.29
		562.2	0	0.744	0.638	0.812	1.129	1.288
		562.4	0	0.747	0.623	0.803	1.116	1.265
		562.6	0	0.74	0.613	0.792	1.1	1.238
		562.8	0	0.733	0.605	0.778	1.09	1.23
		563	0	0.723	0.591	0.79	1.057	1.228
		563.2	0	0.718	0.596	0.761	1.046	1.201
		563.4	0	0.719	0.583	0.747	1.034	1.184
		563.6	0	0.719	0.579	0.752	1.021	1.19
		563.8	0	0.702	0.56	0.731	1	1.197
		564	0	0.693	0.559	0.701	0.99	1.169
		564.2	0	0.686	0.549	0.695	0.988	1.126
		564.4	0	0.683	0.53	0.698	0.962	1.097
		564.6	0	0.681	0.537	0.688	0.974	1.077
		564.8	0	0.674	0.538	0.678	0.947	1.053
		565	0	0.659	0.522	0.658	0.931	1.071
		565.2	0	0.649	0.509	0.666	0.924	1.049
		565.4	0	0.649	0.515	0.648	0.904	1.033
		565.6	0	0.644	0.511	0.638	0.902	1.027
		565.8	0	0.647	0.484	0.606	0.901	1.009
		566	0	0.645	0.485	0.609	0.886	1.012
		566.2	0	0.628	0.474	0.615	0.877	1.01
		566.4	0	0.62	0.478	0.611	0.865	0.999
		566.6	0	0.601	0.456	0.613	0.842	0.979
		566.8	0	0.6	0.46	0.605	0.824	0.951
		567	0	0.602	0.445	0.585	0.818	0.946
		567.2	0	0.589	0.438	0.561	0.812	0.928
		567.4	0	0.591	0.428	0.566	0.777	0.913
		567.6	0	0.587	0.425	0.566	0.788	0.887
		567.8	0	0.588	0.417	0.56	0.776	0.876
		568	0	0.583	0.392	0.539	0.761	0.861
		568.2	0	0.584	0.394	0.54	0.748	0.851
		568.4	0	0.589	0.374	0.543	0.727	0.844
		568.6	0	0.586	0.371	0.524	0.723	0.836
		568.8	0	0.579	0.361	0.513	0.715	0.84
		569	0	0.574	0.371	0.504	0.706	0.829
		569.2	0	0.581	0.365	0.486	0.685	0.82
		569.4	0	0.571	0.352	0.47	0.679	0.811
		569.6	0	0.562	0.335	0.465	0.685	0.81
		569.8	0	0.553	0.324	0.457	0.661	0.794
		570	0	0.55	0.326	0.462	0.65	0.793
		570.2	0	0.55	0.325	0.457	0.637	0.773
		570.4	0	0.543	0.31	0.452	0.64	0.77
		570.6	0	0.548	0.32	0.435	0.621	0.754
		570.8	0	0.535	0.305	0.421	0.608	0.747
		571	0	0.527	0.304	0.408	0.601	0.72
		571.2	0	0.523	0.298	0.408	0.601	0.706
		571.4	0	0.515	0.307	0.403	0.603	0.697
		571.6	0	0.513	0.31	0.401	0.596	0.689
		571.8	0	0.511	0.316	0.396	0.589	0.69
		572	0	0.519	0.322	0.39	0.589	0.682
		572.2	0	0.511	0.309	0.388	0.575	0.683
		572.4	0	0.506	0.302	0.385	0.555	0.672
		572.6	0	0.504	0.283	0.379	0.562	0.66
		572.8	0	0.502	0.266	0.359	0.558	0.649
		573	0	0.496	0.26	0.351	0.549	0.62
		573.2	0	0.495	0.259	0.348	0.545	0.633
		573.4	0	0.491	0.238	0.347	0.519	0.612
		573.6	0	0.477	0.234	0.349	0.496	0.609
		573.8	0	0.476	0.23	0.338	0.491	0.587
		574	0	0.473	0.236	0.326	0.503	0.587
		574.2	0	0.471	0.239	0.325	0.5	0.564
		574.4	0	0.466	0.229	0.319	0.488	0.559
		574.6	0	0.468	0.234	0.323	0.489	0.557
		574.8	0	0.468	0.239	0.322	0.482	0.542
		575	0	0.469	0.238	0.312	0.469	0.535
		575.2	0	0.463	0.233	0.293	0.454	0.524
		575.4	0	0.458	0.213	0.286	0.442	0.516
		575.6	0	0.457	0.199	0.28	0.441	0.513
		575.8	0	0.462	0.211	0.277	0.432	0.518
		576	0	0.456	0.196	0.275	0.431	0.508
		576.2	0	0.447	0.204	0.272	0.434	0.506
		576.4	0	0.446	0.2	0.269	0.419	0.496
		576.6	0	0.447	0.188	0.265	0.41	0.492
		576.8	0	0.436	0.18	0.258	0.384	0.471
		577	0	0.433	0.178	0.242	0.38	0.454
		577.2	0	0.426	0.176	0.247	0.373	0.439
		577.4	0	0.428	0.167	0.254	0.375	0.435
		577.6	0	0.426	0.171	0.254	0.371	0.433
		577.8	0	0.41	0.157	0.241	0.367	0.412
		578	0	0.406	0.171	0.243	0.366	0.41
		578.2	0	0.408	0.165	0.236	0.367	0.402
		578.4	0	0.409	0.163	0.223	0.363	0.393
		578.6	0	0.409	0.165	0.227	0.356	0.401
		578.8	0	0.406	0.159	0.231	0.352	0.395
		579	0	0.402	0.161	0.219	0.342	0.379
		579.2	0	0.397	0.145	0.215	0.337	0.367
		579.4	0	0.4	0.141	0.208	0.333	0.366
		579.6	0	0.392	0.142	0.207	0.329	0.359
		579.8	0	0.391	0.133	0.186	0.306	0.354
		580	0	0.387	0.128	0.181	0.313	0.362
		580.2	0	0.381	0.127	0.182	0.311	0.354
		580.4	0	0.372	0.129	0.172	0.295	0.354
		580.6	0	0.365	0.117	0.157	0.29	0.348
		580.8	0	0.366	0.114	0.156	0.286	0.332
		581	0	0.367	0.11	0.163	0.275	0.328
		581.2	0	0.369	0.099	0.162	0.27	0.317
		581.4	0	0.368	0.088	0.151	0.256	0.313
		581.6	0	0.359	0.093	0.15	0.251	0.311
		581.8	0	0.361	0.085	0.148	0.254	0.295
		582	0	0.351	0.087	0.148	0.26	0.299
		582.2	0	0.351	0.08	0.145	0.248	0.285
		582.4	0	0.35	0.095	0.157	0.233	0.304
		582.6	0	0.348	0.09	0.153	0.227	0.308
		582.8	0	0.344	0.09	0.159	0.233	0.302
		583	0	0.346	0.089	0.154	0.236	0.295
		583.2	0	0.343	0.087	0.152	0.242	0.288
		583.4	0	0.342	0.085	0.157	0.244	0.298
		583.6	0	0.347	0.08	0.144	0.238	0.284
		583.8	0	0.341	0.087	0.152	0.241	0.273
		584	0	0.339	0.077	0.147	0.239	0.259
		584.2	0	0.33	0.078	0.136	0.225	0.253
		584.4	0	0.33	0.076	0.129	0.23	0.248
		584.6	0	0.329	0.065	0.123	0.223	0.245
		584.8	0	0.327	0.061	0.119	0.219	0.234
		585	0	0.321	0.06	0.122	0.228	0.244
		585.2	0	0.32	0.059	0.115	0.225	0.247
		585.4	0	0.323	0.065	0.124	0.213	0.247
		585.6	0	0.319	0.066	0.12	0.216	0.237
		585.8	0	0.314	0.076	0.115	0.212	0.237
		586	0	0.316	0.064	0.107	0.19	0.234
		586.2	0	0.314	0.062	0.102	0.188	0.227
		586.4	0	0.313	0.057	0.097	0.179	0.226
		586.6	0	0.312	0.046	0.092	0.172	0.225
		586.8	0	0.316	0.052	0.097	0.169	0.234
		587	0	0.315	0.052	0.095	0.169	0.217
		587.2	0	0.32	0.043	0.086	0.158	0.207
		587.4	0	0.313	0.036	0.091	0.151	0.2
		587.6	0	0.31	0.034	0.091	0.151	0.196
		587.8	0	0.304	0.039	0.095	0.156	0.203
		588	0	0.291	0.04	0.085	0.149	0.195
		588.2	0	0.296	0.03	0.071	0.137	0.195
		588.4	0	0.294	0.027	0.073	0.133	0.189
		588.6	0	0.296	0.025	0.066	0.133	0.191
		588.8	0	0.293	0.027	0.061	0.122	0.184
		589	0	0.302	0.03	0.065	0.128	0.182
		589.2	0	0.297	0.024	0.059	0.136	0.173
		589.4	0	0.298	0.025	0.065	0.138	0.164
		589.6	0	0.288	0.025	0.058	0.134	0.162
		589.8	0	0.288	0.012	0.052	0.13	0.153
		590	0	0.283	0.014	0.06	0.133	0.155
		590.2	0	0.286	0.012	0.058	0.132	0.161
		590.4	0	0.293	0.022	0.065	0.142	0.164
		590.6	0	0.285	0.014	0.062	0.139	0.165
		590.8	0	0.28	0.02	0.059	0.144	0.158
		591	0	0.28	0.018	0.05	0.135	0.152
		591.2	0	0.281	0.015	0.046	0.119	0.148
		591.4	0	0.275	0.007	0.038	0.107	0.146
		591.6	0	0.277	0.012	0.039	0.105	0.142
		591.8	0	0.277	0.012	0.038	0.101	0.135
		592	0	0.274	0.005	0.047	0.096	0.132
		592.2	0	0.278	0.012	0.041	0.098	0.131
		592.4	0	0.272	0.004	0.039	0.095	0.125
		592.6	0	0.271	0	0.034	0.082	0.117
		592.8	0	0.271	-0.002	0.034	0.091	0.121
		593	0	0.265	0.002	0.033	0.096	0.122
		593.2	0	0.272	0	0.022	0.081	0.114
		593.4	0	0.265	-0.001	0.026	0.083	0.117
		593.6	0	0.265	0.002	0.031	0.089	0.12
		593.8	0	0.256	-0.005	0.03	0.083	0.112
		594	0	0.256	-0.008	0.028	0.076	0.109
		594.2	0	0.257	-0.011	0.03	0.071	0.11
		594.4	0	0.259	-0.01	0.019	0.068	0.114
		594.6	0	0.258	-0.008	0.023	0.068	0.112
		594.8	0	0.254	-0.006	0.022	0.07	0.107
		595	0	0.255	-0.008	0.016	0.071	0.105
		595.2	0	0.251	-0.009	0.012	0.066	0.1
		595.4	0	0.252	-0.005	0.01	0.06	0.099
		595.6	0	0.249	-0.015	0.004	0.057	0.085
		595.8	0	0.25	-0.007	0.013	0.062	0.089
		596	0	0.245	-0.011	0.008	0.056	0.089
		596.2	0	0.241	-0.013	0.011	0.062	0.094
		596.4	0	0.243	-0.016	0.005	0.065	0.095
		596.6	0	0.242	-0.017	0.015	0.065	0.098
		596.8	0	0.24	-0.021	0.012	0.062	0.101
		597	0	0.237	-0.024	0.011	0.055	0.093
		597.2	0	0.243	-0.029	0.006	0.05	0.084
		597.4	0	0.243	-0.034	0.005	0.046	0.082
		597.6	0	0.239	-0.03	0.008	0.054	0.08
		597.8	0	0.241	-0.026	0.006	0.055	0.079
		598	0	0.239	-0.027	0.001	0.055	0.079
		598.2	0	0.24	-0.016	0.004	0.055	0.082
		598.4	0	0.237	-0.023	0	0.048	0.078
		598.6	0	0.233	-0.023	0.001	0.048	0.074
		598.8	0	0.231	-0.018	0.006	0.052	0.071
		599	0	0.231	-0.021	0.004	0.047	0.068
		599.2	0	0.231	-0.028	0.006	0.047	0.065
		599.4	0	0.231	-0.03	0.008	0.047	0.063
		599.6	0	0.233	-0.029	0	0.047	0.059
		599.8	0	0.238	-0.028	-0.006	0.041	0.053
		600	0	0.234	-0.029	-0.003	0.047	0.063

## Sheet: Fig. 3f
			Fig. 3f	x	y	y		x	y	y		x	y	y
				up				insert				below
				m/z	Intensity	Relative		m/z	Intensity	Relative		m/z	Intensity	Relative
				440	28.7	0.07		261	0.2	0		440	231.1	1.36
				441	103.4	0.27		267	0.1	0		441	148.6	0.87
				443	93.6	0.24		269	0.3	0		442	172.7	1.01
				443	11.4	0.03		270	7.6	0.02		443	55.7	0.33
				444	86.9	0.23		271	131.9	0.41		444	200.6	1.18
				445	85.7	0.22		272	0.2	0		445	192.3	1.13
				446	43.5	0.11		284	0.1	0		446	366.4	2.15
				447	79.4	0.21		287	10.5	0.03		447	152.8	0.9
				448	13.4	0.03		289	31877.3	100		449	199.1	1.17
				449	16.6	0.04		290	28.6	0.09		450	185.7	1.09
				450	23.4	0.06		292	1.3	0		451	17043.5	100
				451	38578.4	100		295	0.1	0		452	5100.2	29.92
				452	12268.3	31.8		299	0	0		453	1929.5	11.32
				453	2474	6.41		301	0.7	0		454	502.3	2.95
				454	383.1	0.99		301	0.1	0		455	156.7	0.92
				455	77.9	0.2		303	0.1	0		456	191.9	1.13
				456	118.8	0.31		305	0.2	0		457	86.3	0.51
				457	83.9	0.22		307	0.1	0		458	134.5	0.79
				458	40.1	0.1		313	0.2	0		459	153.4	0.9
				459	29.7	0.08		327	0.1	0		460	114.1	0.67
				460	45.6	0.12		331	0.1	0		461	74.9	0.44
				461	19.6	0.05		340	0.2	0		462	271.2	1.59
				463	20.5	0.05		340	0.1	0		463	203.4	1.19
				463	29.9	0.08		344	0.1	0		464	202.1	1.19
				465	23.1	0.06		345	0.2	0		464	193	1.13
				466	31.2	0.08		352	0.2	0		465	270.9	1.59
				467	637.8	1.65		355	0.8	0		466	1699.2	9.97
				468	252.6	0.65		357	0.1	0		467	9085.1	53.31
				469	118.9	0.31		373	3135.7	9.84		468	2859.4	16.78
				470	49.6	0.13		374	1.7	0.01		469	682.5	4
				471	16.2	0.04		388	0.1	0		470	246.9	1.45
				471	3.4	0.01		390	0.1	0		471	371.6	2.18
				473	2236.9	5.8		391	0.1	0		472	511.4	3
				474	600.3	1.56		392	0.2	0		473	2645.4	15.52
				475	127.5	0.33		402	0.1	0		474	957.9	5.62
				476	26.2	0.07		407	0.3	0		475	162.4	0.95
				477	16.8	0.04		416	0.2	0		476	108.6	0.64
				479	93.5	0.24		424	0.2	0		477	105.7	0.62
				480	37.4	0.1		433	0.1	0		478	81.2	0.48
								449	0.1	0		479	233.5	1.37
								451	15162	47.56
								452	1.4	0
								452	13.1	0.04
								454	0.1	0
								454	0.3	0

[truncated: 55 more sheets: Fig. 4a, Fig. 4b, Fig. 4c, Fig. 4d, Fig. 4e, Fig. 4f, Fig. S1b, Fig. S1d, Fig. S1f, Fig. S1g, Fig. S1h, Fig. S1i, Fig. S2, Fig. S4a, Fig. S4b, Fig. S4c, Fig. S4d, Fig. S4e, Fig. S4f, Fig. S4g …]
